# Supplementary material for: Gene amplification in the premalignant stages of non-small cell lung cancer development
Source: Front Oncol. 2026 May 20;16:1803576. doi: 10.3389/fonc.2026.1803576 (PMC13229779; doi:10.3389/fonc.2026.1803576)
Supplement: Supplementary file 1 [file DataSheet1.xlsx]

## Sheet: Supplementary Table S1
Supplementary Table S1. Stage-specific frequencies of all amplified cytobands in LUAD.
stage	rank_in_stage	cytoband	peak_range	n_amp	n_stage	freq_amp	percent_amplified	q_value	residual_q_value
Stage I	1	5p15.33	chr5:1288616-1300024	38	278	0.136691	13.67	5.5544e-28	4.1687e-25
Stage I	2	5p13.1	chr5:33498056-50133343	33	278	0.118705	11.87	6.849e-09	0.020566
Stage I	3	14q13.3	chr14:36893517-36996019	31	278	0.111511	11.15	5.2308e-67	5.2308e-67
Stage I	4	1q21.3	chr1:150570986-151056062	29	278	0.104317	10.43	2.2264e-28	2.2264e-28
Stage I	5	7p21.1	chr7:1-26479368	22	278	0.0791367	7.91	0.17291	0.21761
Stage I	6	13q33.3	chr13:88532506-115169878	20	278	0.0719424	7.19	0.027609	0.027609
Stage I	7	12q14.1	chr12:58133257-58208652	18	278	0.0647482	6.47	1.5136e-15	3.0343e-09
Stage I	8	20p11.21	chr20:21734759-30731471	18	278	0.0647482	6.47	0.19771	0.19771
Stage I	9	20q13.33	chr20:62157760-63025520	17	278	0.0611511	6.12	8.1427e-15	8.1427e-15
Stage I	10	12p12.1	chr12:25233858-25401622	16	278	0.057554	5.76	1.8018e-12	2.2272e-12
Stage I	11	12q15	chr12:69212011-69244387	16	278	0.057554	5.76	4.4652e-18	5.6449e-11
Stage I	12	8p11.21	chr8:41481309-42345619	13	278	0.0467626	4.68	3.8726e-07	3.8726e-07
Stage I	13	7p11.2	chr7:54773427-55667984	12	278	0.0431655	4.32	1.0668e-07	4.4504e-07
Stage I	14	19q12	chr19:30029296-30607983	11	278	0.0395683	3.96	1.517e-10	1.517e-10
Stage I	15	Xq28	chrX:153681678-153778091	11	278	0.0395683	3.96	1.4252e-08	1.4252e-08
Stage I	16	11q13.3	chr11:68745684-69806082	10	278	0.0359712	3.6	2.5841e-07	2.5841e-07
Stage I	17	5q35.1	chr5:166764397-180915260	10	278	0.0359712	3.6	0.24967	0.24967
Stage I	18	10p15.1	chr10:5030382-5134510	9	278	0.0323741	3.24	0.062869	0.062869
Stage I	19	18q11.2	chr18:19442767-22758805	9	278	0.0323741	3.24	0.0060965	0.0060965
Stage I	20	1p34.3	chr1:39332033-44105169	8	278	0.028777	2.88	0.040181	0.040181
Stage I	21	22q11.22	chr22:22100719-23816427	8	278	0.028777	2.88	0.0044292	0.0044292
Stage I	22	6p21.1	chr6:41630784-42127221	8	278	0.028777	2.88	0.00086111	0.00086111
Stage I	23	17q23.1	chr17:57921224-57958614	7	278	0.0251799	2.52	6.4487e-07	3.015e-06
Stage I	24	3q26.2	chr3:168654235-171019788	7	278	0.0251799	2.52	1.027e-07	1.027e-07
Stage I	25	4q12	chr4:55115761-59023475	7	278	0.0251799	2.52	0.060325	0.060325
Stage I	26	17q12	chr17:37804811-37917511	6	278	0.0215827	2.16	0.00014381	0.00079609
Stage I	27	16p11.2	chr16:29426413-31297449	5	278	0.0179856	1.8	0.20955	0.20955
Stage I	28	7q31.2	chr7:116283302-116609814	5	278	0.0179856	1.8	1.7078e-05	1.83e-05
Stage II	1	14q13.3	chr14:36893517-36996019	23	124	0.185484	18.55	5.2308e-67	5.2308e-67
Stage II	2	5p13.1	chr5:33498056-50133343	17	124	0.137097	13.71	6.849e-09	0.020566
Stage II	3	1q21.3	chr1:150570986-151056062	16	124	0.129032	12.9	2.2264e-28	2.2264e-28
Stage II	4	5p15.33	chr5:1288616-1300024	16	124	0.129032	12.9	5.5544e-28	4.1687e-25
Stage II	5	7p21.1	chr7:1-26479368	11	124	0.0887097	8.87	0.17291	0.21761
Stage II	6	12p12.1	chr12:25233858-25401622	8	124	0.0645161	6.45	1.8018e-12	2.2272e-12
Stage II	7	12q15	chr12:69212011-69244387	8	124	0.0645161	6.45	4.4652e-18	5.6449e-11
Stage II	8	11q13.3	chr11:68745684-69806082	7	124	0.0564516	5.65	2.5841e-07	2.5841e-07
Stage II	9	12q14.1	chr12:58133257-58208652	7	124	0.0564516	5.65	1.5136e-15	3.0343e-09
Stage II	10	18q11.2	chr18:19442767-22758805	6	124	0.0483871	4.84	0.0060965	0.0060965
Stage II	11	5q35.1	chr5:166764397-180915260	6	124	0.0483871	4.84	0.24967	0.24967
Stage II	12	8p11.21	chr8:41481309-42345619	6	124	0.0483871	4.84	3.8726e-07	3.8726e-07
Stage II	13	13q33.3	chr13:88532506-115169878	5	124	0.0403226	4.03	0.027609	0.027609
Stage II	14	19q12	chr19:30029296-30607983	5	124	0.0403226	4.03	1.517e-10	1.517e-10
Stage II	15	20q13.33	chr20:62157760-63025520	5	124	0.0403226	4.03	8.1427e-15	8.1427e-15
Stage II	16	3q26.2	chr3:168654235-171019788	5	124	0.0403226	4.03	1.027e-07	1.027e-07
Stage II	17	4q12	chr4:55115761-59023475	5	124	0.0403226	4.03	0.060325	0.060325
Stage II	18	7p11.2	chr7:54773427-55667984	5	124	0.0403226	4.03	1.0668e-07	4.4504e-07
Stage II	19	7q31.2	chr7:116283302-116609814	4	124	0.0322581	3.23	1.7078e-05	1.83e-05
Stage II	20	Xq28	chrX:153681678-153778091	4	124	0.0322581	3.23	1.4252e-08	1.4252e-08
Stage II	21	17q23.1	chr17:57921224-57958614	3	124	0.0241935	2.42	6.4487e-07	3.015e-06
Stage II	22	20p11.21	chr20:21734759-30731471	3	124	0.0241935	2.42	0.19771	0.19771
Stage II	23	6p21.1	chr6:41630784-42127221	3	124	0.0241935	2.42	0.00086111	0.00086111
Stage II	24	10p15.1	chr10:5030382-5134510	2	124	0.016129	1.61	0.062869	0.062869
Stage II	25	17q12	chr17:37804811-37917511	2	124	0.016129	1.61	0.00014381	0.00079609
Stage II	26	1p34.3	chr1:39332033-44105169	2	124	0.016129	1.61	0.040181	0.040181
Stage II	27	16p11.2	chr16:29426413-31297449	1	124	0.00806452	0.81	0.20955	0.20955
Stage II	28	22q11.22	chr22:22100719-23816427	1	124	0.00806452	0.81	0.0044292	0.0044292
Stage III	1	14q13.3	chr14:36893517-36996019	13	83	0.156627	15.66	5.2308e-67	5.2308e-67
Stage III	2	5p13.1	chr5:33498056-50133343	10	83	0.120482	12.05	6.849e-09	0.020566
Stage III	3	5p15.33	chr5:1288616-1300024	10	83	0.120482	12.05	5.5544e-28	4.1687e-25
Stage III	4	1q21.3	chr1:150570986-151056062	9	83	0.108434	10.84	2.2264e-28	2.2264e-28
Stage III	5	7p11.2	chr7:54773427-55667984	7	83	0.0843373	8.43	1.0668e-07	4.4504e-07
Stage III	6	8p11.21	chr8:41481309-42345619	5	83	0.060241	6.02	3.8726e-07	3.8726e-07
Stage III	7	12p12.1	chr12:25233858-25401622	4	83	0.0481928	4.82	1.8018e-12	2.2272e-12
Stage III	8	7p21.1	chr7:1-26479368	4	83	0.0481928	4.82	0.17291	0.21761
Stage III	9	12q15	chr12:69212011-69244387	3	83	0.0361446	3.61	4.4652e-18	5.6449e-11
Stage III	10	13q33.3	chr13:88532506-115169878	3	83	0.0361446	3.61	0.027609	0.027609
Stage III	11	16p11.2	chr16:29426413-31297449	3	83	0.0361446	3.61	0.20955	0.20955
Stage III	12	20q13.33	chr20:62157760-63025520	3	83	0.0361446	3.61	8.1427e-15	8.1427e-15
Stage III	13	10p15.1	chr10:5030382-5134510	2	83	0.0240964	2.41	0.062869	0.062869
Stage III	14	12q14.1	chr12:58133257-58208652	2	83	0.0240964	2.41	1.5136e-15	3.0343e-09
Stage III	15	18q11.2	chr18:19442767-22758805	2	83	0.0240964	2.41	0.0060965	0.0060965
Stage III	16	19q12	chr19:30029296-30607983	2	83	0.0240964	2.41	1.517e-10	1.517e-10
Stage III	17	20p11.21	chr20:21734759-30731471	2	83	0.0240964	2.41	0.19771	0.19771
Stage III	18	3q26.2	chr3:168654235-171019788	2	83	0.0240964	2.41	1.027e-07	1.027e-07
Stage III	19	5q35.1	chr5:166764397-180915260	2	83	0.0240964	2.41	0.24967	0.24967
Stage III	20	6p21.1	chr6:41630784-42127221	2	83	0.0240964	2.41	0.00086111	0.00086111
Stage III	21	Xq28	chrX:153681678-153778091	2	83	0.0240964	2.41	1.4252e-08	1.4252e-08
Stage III	22	17q12	chr17:37804811-37917511	1	83	0.0120482	1.2	0.00014381	0.00079609
Stage III	23	17q23.1	chr17:57921224-57958614	1	83	0.0120482	1.2	6.4487e-07	3.015e-06
Stage III	24	1p34.3	chr1:39332033-44105169	1	83	0.0120482	1.2	0.040181	0.040181
Stage III	25	4q12	chr4:55115761-59023475	1	83	0.0120482	1.2	0.060325	0.060325
Stage III	26	7q31.2	chr7:116283302-116609814	1	83	0.0120482	1.2	1.7078e-05	1.83e-05
Stage III	27	11q13.3	chr11:68745684-69806082	0	83	0	0	2.5841e-07	2.5841e-07
Stage III	28	22q11.22	chr22:22100719-23816427	0	83	0	0	0.0044292	0.0044292
Stage IV	1	13q33.3	chr13:88532506-115169878	4	27	0.148148	14.81	0.027609	0.027609
Stage IV	2	17q23.1	chr17:57921224-57958614	4	27	0.148148	14.81	6.4487e-07	3.015e-06
Stage IV	3	1q21.3	chr1:150570986-151056062	3	27	0.111111	11.11	2.2264e-28	2.2264e-28
Stage IV	4	5p13.1	chr5:33498056-50133343	3	27	0.111111	11.11	6.849e-09	0.020566
Stage IV	5	20p11.21	chr20:21734759-30731471	2	27	0.0740741	7.41	0.19771	0.19771
Stage IV	6	20q13.33	chr20:62157760-63025520	2	27	0.0740741	7.41	8.1427e-15	8.1427e-15
Stage IV	7	3q26.2	chr3:168654235-171019788	2	27	0.0740741	7.41	1.027e-07	1.027e-07
Stage IV	8	4q12	chr4:55115761-59023475	2	27	0.0740741	7.41	0.060325	0.060325
Stage IV	9	5p15.33	chr5:1288616-1300024	2	27	0.0740741	7.41	5.5544e-28	4.1687e-25
Stage IV	10	7p11.2	chr7:54773427-55667984	2	27	0.0740741	7.41	1.0668e-07	4.4504e-07
Stage IV	11	7p21.1	chr7:1-26479368	2	27	0.0740741	7.41	0.17291	0.21761
Stage IV	12	Xq28	chrX:153681678-153778091	2	27	0.0740741	7.41	1.4252e-08	1.4252e-08
Stage IV	13	10p15.1	chr10:5030382-5134510	1	27	0.037037	3.7	0.062869	0.062869
Stage IV	14	11q13.3	chr11:68745684-69806082	1	27	0.037037	3.7	2.5841e-07	2.5841e-07
Stage IV	15	12p12.1	chr12:25233858-25401622	1	27	0.037037	3.7	1.8018e-12	2.2272e-12
Stage IV	16	12q14.1	chr12:58133257-58208652	1	27	0.037037	3.7	1.5136e-15	3.0343e-09
Stage IV	17	14q13.3	chr14:36893517-36996019	1	27	0.037037	3.7	5.2308e-67	5.2308e-67
Stage IV	18	18q11.2	chr18:19442767-22758805	1	27	0.037037	3.7	0.0060965	0.0060965
Stage IV	19	6p21.1	chr6:41630784-42127221	1	27	0.037037	3.7	0.00086111	0.00086111
Stage IV	20	7q31.2	chr7:116283302-116609814	1	27	0.037037	3.7	1.7078e-05	1.83e-05
Stage IV	21	12q15	chr12:69212011-69244387	0	27	0	0	4.4652e-18	5.6449e-11
Stage IV	22	16p11.2	chr16:29426413-31297449	0	27	0	0	0.20955	0.20955
Stage IV	23	17q12	chr17:37804811-37917511	0	27	0	0	0.00014381	0.00079609
Stage IV	24	19q12	chr19:30029296-30607983	0	27	0	0	1.517e-10	1.517e-10
Stage IV	25	1p34.3	chr1:39332033-44105169	0	27	0	0	0.040181	0.040181
Stage IV	26	22q11.22	chr22:22100719-23816427	0	27	0	0	0.0044292	0.0044292
Stage IV	27	5q35.1	chr5:166764397-180915260	0	27	0	0	0.24967	0.24967
Stage IV	28	8p11.21	chr8:41481309-42345619	0	27	0	0	3.8726e-07	3.8726e-07

## Sheet: Supplementary Table S2
Supplementary Table S2. Gene content of all amplified cytobands in LUAD.
cytoband	peak_range	gene	q_value	residual_q_value	n_genes_in_amplicon
10p15.1	chr10:5030382-5134510	AKR1C2	0.062869	0.062869	4
10p15.1	chr10:5030382-5134510	AKR1C3	0.062869	0.062869	4
10p15.1	chr10:5030382-5134510	U8|ENSG00000239148.1	0.062869	0.062869	4
10p15.1	chr10:5030382-5134510	U8|ENSG00000251740.1	0.062869	0.062869	4
11q13.3	chr11:68745684-69806082	CCND1	2.5841e-07	2.5841e-07	10
11q13.3	chr11:68745684-69806082	FGF19	2.5841e-07	2.5841e-07	10
11q13.3	chr11:68745684-69806082	FGF3	2.5841e-07	2.5841e-07	10
11q13.3	chr11:68745684-69806082	FGF4	2.5841e-07	2.5841e-07	10
11q13.3	chr11:68745684-69806082	MIR3164	2.5841e-07	2.5841e-07	10
11q13.3	chr11:68745684-69806082	MRGPRD	2.5841e-07	2.5841e-07	10
11q13.3	chr11:68745684-69806082	MRGPRF	2.5841e-07	2.5841e-07	10
11q13.3	chr11:68745684-69806082	MYEOV	2.5841e-07	2.5841e-07	10
11q13.3	chr11:68745684-69806082	ORAOV1	2.5841e-07	2.5841e-07	10
11q13.3	chr11:68745684-69806082	TPCN2	2.5841e-07	2.5841e-07	10
12p12.1	chr12:25233858-25401622	CASC1	1.8018e-12	2.2272e-12	4
12p12.1	chr12:25233858-25401622	KRAS	1.8018e-12	2.2272e-12	4
12p12.1	chr12:25233858-25401622	LRMP	1.8018e-12	2.2272e-12	4
12p12.1	chr12:25233858-25401622	LYRM5	1.8018e-12	2.2272e-12	4
12q14.1	chr12:58133257-58208652	AGAP2	1.5136e-15	3.0343e-09	9
12q14.1	chr12:58133257-58208652	AVIL	1.5136e-15	3.0343e-09	9
12q14.1	chr12:58133257-58208652	CDK4	1.5136e-15	3.0343e-09	9
12q14.1	chr12:58133257-58208652	CYP27B1	1.5136e-15	3.0343e-09	9
12q14.1	chr12:58133257-58208652	MARCH9	1.5136e-15	3.0343e-09	9
12q14.1	chr12:58133257-58208652	METTL1	1.5136e-15	3.0343e-09	9
12q14.1	chr12:58133257-58208652	METTL21B	1.5136e-15	3.0343e-09	9
12q14.1	chr12:58133257-58208652	TSFM	1.5136e-15	3.0343e-09	9
12q14.1	chr12:58133257-58208652	TSPAN31	1.5136e-15	3.0343e-09	9
12q15	chr12:69212011-69244387	CPM	4.4652e-18	5.6449e-11	2
12q15	chr12:69212011-69244387	MDM2	4.4652e-18	5.6449e-11	2
13q33.3	chr13:88532506-115169878	ABCC4	0.027609	0.027609	161
13q33.3	chr13:88532506-115169878	ABHD13	0.027609	0.027609	161
13q33.3	chr13:88532506-115169878	ADPRHL1	0.027609	0.027609	161
13q33.3	chr13:88532506-115169878	ANKRD10	0.027609	0.027609	161
13q33.3	chr13:88532506-115169878	ARGLU1	0.027609	0.027609	161
13q33.3	chr13:88532506-115169878	ARHGEF7	0.027609	0.027609	161
13q33.3	chr13:88532506-115169878	ATP11A	0.027609	0.027609	161
13q33.3	chr13:88532506-115169878	ATP4B	0.027609	0.027609	161
13q33.3	chr13:88532506-115169878	BIVM	0.027609	0.027609	161
13q33.3	chr13:88532506-115169878	C13orf35	0.027609	0.027609	161
13q33.3	chr13:88532506-115169878	CARKD	0.027609	0.027609	161
13q33.3	chr13:88532506-115169878	CARS2	0.027609	0.027609	161
13q33.3	chr13:88532506-115169878	CCDC168	0.027609	0.027609	161
13q33.3	chr13:88532506-115169878	CDC16	0.027609	0.027609	161
13q33.3	chr13:88532506-115169878	CHAMP1	0.027609	0.027609	161
13q33.3	chr13:88532506-115169878	CLDN10	0.027609	0.027609	161
13q33.3	chr13:88532506-115169878	CLYBL	0.027609	0.027609	161
13q33.3	chr13:88532506-115169878	COL4A1	0.027609	0.027609	161
13q33.3	chr13:88532506-115169878	COL4A2	0.027609	0.027609	161
13q33.3	chr13:88532506-115169878	CUL4A	0.027609	0.027609	161
13q33.3	chr13:88532506-115169878	DAOA	0.027609	0.027609	161
13q33.3	chr13:88532506-115169878	DCT	0.027609	0.027609	161
13q33.3	chr13:88532506-115169878	DCUN1D2	0.027609	0.027609	161
13q33.3	chr13:88532506-115169878	DNAJC3	0.027609	0.027609	161
13q33.3	chr13:88532506-115169878	DOCK9	0.027609	0.027609	161
13q33.3	chr13:88532506-115169878	DZIP1	0.027609	0.027609	161
13q33.3	chr13:88532506-115169878	EFNB2	0.027609	0.027609	161
13q33.3	chr13:88532506-115169878	ERCC5	0.027609	0.027609	161
13q33.3	chr13:88532506-115169878	F10	0.027609	0.027609	161
13q33.3	chr13:88532506-115169878	F7	0.027609	0.027609	161
13q33.3	chr13:88532506-115169878	FAM155A	0.027609	0.027609	161
13q33.3	chr13:88532506-115169878	FARP1	0.027609	0.027609	161
13q33.3	chr13:88532506-115169878	FGF14	0.027609	0.027609	161
13q33.3	chr13:88532506-115169878	GAS6	0.027609	0.027609	161
13q33.3	chr13:88532506-115169878	GGACT	0.027609	0.027609	161
13q33.3	chr13:88532506-115169878	GPC5	0.027609	0.027609	161
13q33.3	chr13:88532506-115169878	GPC6	0.027609	0.027609	161
13q33.3	chr13:88532506-115169878	GPR18	0.027609	0.027609	161
13q33.3	chr13:88532506-115169878	GPR180	0.027609	0.027609	161
13q33.3	chr13:88532506-115169878	GPR183	0.027609	0.027609	161
13q33.3	chr13:88532506-115169878	GRK1	0.027609	0.027609	161
13q33.3	chr13:88532506-115169878	GRTP1	0.027609	0.027609	161
13q33.3	chr13:88532506-115169878	HS6ST3	0.027609	0.027609	161
13q33.3	chr13:88532506-115169878	ING1	0.027609	0.027609	161
13q33.3	chr13:88532506-115169878	IPO5	0.027609	0.027609	161
13q33.3	chr13:88532506-115169878	IRS2	0.027609	0.027609	161
13q33.3	chr13:88532506-115169878	ITGBL1	0.027609	0.027609	161
13q33.3	chr13:88532506-115169878	KDELC1	0.027609	0.027609	161
13q33.3	chr13:88532506-115169878	LAMP1	0.027609	0.027609	161
13q33.3	chr13:88532506-115169878	LIG4	0.027609	0.027609	161
13q33.3	chr13:88532506-115169878	LINC00283	0.027609	0.027609	161
13q33.3	chr13:88532506-115169878	LINC00343	0.027609	0.027609	161
13q33.3	chr13:88532506-115169878	LINC00344	0.027609	0.027609	161
13q33.3	chr13:88532506-115169878	LINC00346	0.027609	0.027609	161
13q33.3	chr13:88532506-115169878	LINC00353	0.027609	0.027609	161
13q33.3	chr13:88532506-115169878	LINC00354	0.027609	0.027609	161
13q33.3	chr13:88532506-115169878	LINC00359	0.027609	0.027609	161
13q33.3	chr13:88532506-115169878	LINC00379	0.027609	0.027609	161
13q33.3	chr13:88532506-115169878	LINC00391	0.027609	0.027609	161
13q33.3	chr13:88532506-115169878	LINC00403	0.027609	0.027609	161
13q33.3	chr13:88532506-115169878	LINC00404	0.027609	0.027609	161
13q33.3	chr13:88532506-115169878	LINC00410	0.027609	0.027609	161
13q33.3	chr13:88532506-115169878	LINC00411	0.027609	0.027609	161
13q33.3	chr13:88532506-115169878	LINC00433	0.027609	0.027609	161
13q33.3	chr13:88532506-115169878	LINC00440	0.027609	0.027609	161
13q33.3	chr13:88532506-115169878	LINC00443	0.027609	0.027609	161
13q33.3	chr13:88532506-115169878	LINC00449	0.027609	0.027609	161
13q33.3	chr13:88532506-115169878	LINC00452	0.027609	0.027609	161
13q33.3	chr13:88532506-115169878	LINC00453	0.027609	0.027609	161
13q33.3	chr13:88532506-115169878	LINC00454	0.027609	0.027609	161
13q33.3	chr13:88532506-115169878	LINC00460	0.027609	0.027609	161
13q33.3	chr13:88532506-115169878	LINC00551	0.027609	0.027609	161
13q33.3	chr13:88532506-115169878	LINC00554	0.027609	0.027609	161
13q33.3	chr13:88532506-115169878	LINC00555	0.027609	0.027609	161
13q33.3	chr13:88532506-115169878	LINC00557	0.027609	0.027609	161
13q33.3	chr13:88532506-115169878	LINC00559	0.027609	0.027609	161
13q33.3	chr13:88532506-115169878	LINC00560	0.027609	0.027609	161
13q33.3	chr13:88532506-115169878	LINC00565	0.027609	0.027609	161
13q33.3	chr13:88532506-115169878	LINC00567	0.027609	0.027609	161
13q33.3	chr13:88532506-115169878	LINC00676	0.027609	0.027609	161
13q33.3	chr13:88532506-115169878	MBNL2	0.027609	0.027609	161
13q33.3	chr13:88532506-115169878	MCF2L	0.027609	0.027609	161
13q33.3	chr13:88532506-115169878	METTL21C	0.027609	0.027609	161
13q33.3	chr13:88532506-115169878	METTL21EP	0.027609	0.027609	161
13q33.3	chr13:88532506-115169878	MIR1267	0.027609	0.027609	161
13q33.3	chr13:88532506-115169878	MIR17HG	0.027609	0.027609	161
13q33.3	chr13:88532506-115169878	MIR2681	0.027609	0.027609	161
13q33.3	chr13:88532506-115169878	MIR3170	0.027609	0.027609	161
13q33.3	chr13:88532506-115169878	MIR4306	0.027609	0.027609	161
13q33.3	chr13:88532506-115169878	MIR4502	0.027609	0.027609	161
13q33.3	chr13:88532506-115169878	MIR4705	0.027609	0.027609	161
13q33.3	chr13:88532506-115169878	MIR548AR	0.027609	0.027609	161
13q33.3	chr13:88532506-115169878	MIR548AS	0.027609	0.027609	161
13q33.3	chr13:88532506-115169878	MIR622	0.027609	0.027609	161
13q33.3	chr13:88532506-115169878	MIR623	0.027609	0.027609	161
13q33.3	chr13:88532506-115169878	MYO16	0.027609	0.027609	161
13q33.3	chr13:88532506-115169878	NALCN	0.027609	0.027609	161
13q33.3	chr13:88532506-115169878	OXGR1	0.027609	0.027609	161
13q33.3	chr13:88532506-115169878	PCCA	0.027609	0.027609	161
13q33.3	chr13:88532506-115169878	PCID2	0.027609	0.027609	161
13q33.3	chr13:88532506-115169878	PROZ	0.027609	0.027609	161
13q33.3	chr13:88532506-115169878	RAB20	0.027609	0.027609	161
13q33.3	chr13:88532506-115169878	RAP2A	0.027609	0.027609	161
13q33.3	chr13:88532506-115169878	RASA3	0.027609	0.027609	161
13q33.3	chr13:88532506-115169878	RN7SKP10	0.027609	0.027609	161
13q33.3	chr13:88532506-115169878	RN7SKP7	0.027609	0.027609	161
13q33.3	chr13:88532506-115169878	RN7SKP8	0.027609	0.027609	161
13q33.3	chr13:88532506-115169878	RN7SKP9	0.027609	0.027609	161
13q33.3	chr13:88532506-115169878	RN7SL164P	0.027609	0.027609	161
13q33.3	chr13:88532506-115169878	RN7SL585P	0.027609	0.027609	161
13q33.3	chr13:88532506-115169878	RN7SL60P	0.027609	0.027609	161
13q33.3	chr13:88532506-115169878	RN7SL783P	0.027609	0.027609	161
13q33.3	chr13:88532506-115169878	RNA5SP34	0.027609	0.027609	161
13q33.3	chr13:88532506-115169878	RNA5SP35	0.027609	0.027609	161
13q33.3	chr13:88532506-115169878	RNA5SP36	0.027609	0.027609	161
13q33.3	chr13:88532506-115169878	RNA5SP37	0.027609	0.027609	161
13q33.3	chr13:88532506-115169878	RNA5SP38	0.027609	0.027609	161
13q33.3	chr13:88532506-115169878	RNA5SP39	0.027609	0.027609	161
13q33.3	chr13:88532506-115169878	RNF113B	0.027609	0.027609	161
13q33.3	chr13:88532506-115169878	RNU4ATAC3P	0.027609	0.027609	161
13q33.3	chr13:88532506-115169878	RNY1P2	0.027609	0.027609	161
13q33.3	chr13:88532506-115169878	RNY3P6	0.027609	0.027609	161
13q33.3	chr13:88532506-115169878	RNY3P8	0.027609	0.027609	161
13q33.3	chr13:88532506-115169878	RNY4P27	0.027609	0.027609	161
13q33.3	chr13:88532506-115169878	RNY5P8	0.027609	0.027609	161
13q33.3	chr13:88532506-115169878	SLC10A2	0.027609	0.027609	161
13q33.3	chr13:88532506-115169878	SLC15A1	0.027609	0.027609	161
13q33.3	chr13:88532506-115169878	SNORA25|ENSG00000201245.1	0.027609	0.027609	161
13q33.3	chr13:88532506-115169878	SNORA25|ENSG00000252550.1	0.027609	0.027609	161
13q33.3	chr13:88532506-115169878	SNORD112|ENSG00000252154.1	0.027609	0.027609	161
13q33.3	chr13:88532506-115169878	SNORD22	0.027609	0.027609	161
13q33.3	chr13:88532506-115169878	SNORD31	0.027609	0.027609	161
13q33.3	chr13:88532506-115169878	SNORD38|ENSG00000200733.1	0.027609	0.027609	161
13q33.3	chr13:88532506-115169878	SNORD44	0.027609	0.027609	161
13q33.3	chr13:88532506-115169878	SOX1	0.027609	0.027609	161
13q33.3	chr13:88532506-115169878	SOX21	0.027609	0.027609	161
13q33.3	chr13:88532506-115169878	SPACA7	0.027609	0.027609	161
13q33.3	chr13:88532506-115169878	STK24	0.027609	0.027609	161
13q33.3	chr13:88532506-115169878	TEX29	0.027609	0.027609	161
13q33.3	chr13:88532506-115169878	TEX30	0.027609	0.027609	161
13q33.3	chr13:88532506-115169878	TFDP1	0.027609	0.027609	161
13q33.3	chr13:88532506-115169878	TGDS	0.027609	0.027609	161
13q33.3	chr13:88532506-115169878	TM9SF2	0.027609	0.027609	161
13q33.3	chr13:88532506-115169878	TMCO3	0.027609	0.027609	161
13q33.3	chr13:88532506-115169878	TMEM255B	0.027609	0.027609	161
13q33.3	chr13:88532506-115169878	TMTC4	0.027609	0.027609	161
13q33.3	chr13:88532506-115169878	TNFSF13B	0.027609	0.027609	161
13q33.3	chr13:88532506-115169878	TPP2	0.027609	0.027609	161
13q33.3	chr13:88532506-115169878	TUBGCP3	0.027609	0.027609	161
13q33.3	chr13:88532506-115169878	UBAC2	0.027609	0.027609	161
13q33.3	chr13:88532506-115169878	UGGT2	0.027609	0.027609	161
13q33.3	chr13:88532506-115169878	UPF3A	0.027609	0.027609	161
13q33.3	chr13:88532506-115169878	ZIC2	0.027609	0.027609	161
13q33.3	chr13:88532506-115169878	ZIC5	0.027609	0.027609	161
13q33.3	chr13:88532506-115169878	snR65|ENSG00000251901.1	0.027609	0.027609	161
13q33.3	chr13:88532506-115169878	snoU13|ENSG00000238305.1	0.027609	0.027609	161
13q33.3	chr13:88532506-115169878	snoU13|ENSG00000238407.1	0.027609	0.027609	161
13q33.3	chr13:88532506-115169878	snoU13|ENSG00000238463.1	0.027609	0.027609	161
13q33.3	chr13:88532506-115169878	snoU13|ENSG00000238522.1	0.027609	0.027609	161
13q33.3	chr13:88532506-115169878	snoU13|ENSG00000238629.1	0.027609	0.027609	161
13q33.3	chr13:88532506-115169878	snoU13|ENSG00000238869.1	0.027609	0.027609	161
14q13.3	chr14:36893517-36996019	SFTA3	5.2308e-67	5.2308e-67	1
16p11.2	chr16:29426413-31297449	ALDOA	0.20955	0.20955	87
16p11.2	chr16:29426413-31297449	ASPHD1	0.20955	0.20955	87
16p11.2	chr16:29426413-31297449	BCKDK	0.20955	0.20955	87
16p11.2	chr16:29426413-31297449	BCL7C	0.20955	0.20955	87
16p11.2	chr16:29426413-31297449	BOLA2	0.20955	0.20955	87
16p11.2	chr16:29426413-31297449	BOLA2B	0.20955	0.20955	87
16p11.2	chr16:29426413-31297449	C16orf54	0.20955	0.20955	87
16p11.2	chr16:29426413-31297449	C16orf92	0.20955	0.20955	87
16p11.2	chr16:29426413-31297449	C16orf93	0.20955	0.20955	87
16p11.2	chr16:29426413-31297449	C16orf98	0.20955	0.20955	87
16p11.2	chr16:29426413-31297449	CD2BP2	0.20955	0.20955	87
16p11.2	chr16:29426413-31297449	CDIPT	0.20955	0.20955	87
16p11.2	chr16:29426413-31297449	CORO1A	0.20955	0.20955	87
16p11.2	chr16:29426413-31297449	CTF1	0.20955	0.20955	87
16p11.2	chr16:29426413-31297449	DCTPP1	0.20955	0.20955	87
16p11.2	chr16:29426413-31297449	DOC2A	0.20955	0.20955	87
16p11.2	chr16:29426413-31297449	FAM57B	0.20955	0.20955	87
16p11.2	chr16:29426413-31297449	FBRS	0.20955	0.20955	87
16p11.2	chr16:29426413-31297449	FBXL19	0.20955	0.20955	87
16p11.2	chr16:29426413-31297449	FUS	0.20955	0.20955	87
16p11.2	chr16:29426413-31297449	GDPD3	0.20955	0.20955	87
16p11.2	chr16:29426413-31297449	HIRIP3	0.20955	0.20955	87
16p11.2	chr16:29426413-31297449	HSD3B7	0.20955	0.20955	87
16p11.2	chr16:29426413-31297449	INO80E	0.20955	0.20955	87
16p11.2	chr16:29426413-31297449	ITGAL	0.20955	0.20955	87
16p11.2	chr16:29426413-31297449	ITGAM	0.20955	0.20955	87
16p11.2	chr16:29426413-31297449	KAT8	0.20955	0.20955	87
16p11.2	chr16:29426413-31297449	KCTD13	0.20955	0.20955	87
16p11.2	chr16:29426413-31297449	KIF22	0.20955	0.20955	87
16p11.2	chr16:29426413-31297449	MAPK3	0.20955	0.20955	87
16p11.2	chr16:29426413-31297449	MAZ	0.20955	0.20955	87
16p11.2	chr16:29426413-31297449	MIR4518	0.20955	0.20955	87
16p11.2	chr16:29426413-31297449	MIR4519	0.20955	0.20955	87
16p11.2	chr16:29426413-31297449	MIR762	0.20955	0.20955	87
16p11.2	chr16:29426413-31297449	MVP	0.20955	0.20955	87
16p11.2	chr16:29426413-31297449	MYLPF	0.20955	0.20955	87
16p11.2	chr16:29426413-31297449	ORAI3	0.20955	0.20955	87
16p11.2	chr16:29426413-31297449	PAGR1	0.20955	0.20955	87
16p11.2	chr16:29426413-31297449	PHKG2	0.20955	0.20955	87
16p11.2	chr16:29426413-31297449	PPP4C	0.20955	0.20955	87
16p11.2	chr16:29426413-31297449	PRR14	0.20955	0.20955	87
16p11.2	chr16:29426413-31297449	PRRT2	0.20955	0.20955	87
16p11.2	chr16:29426413-31297449	PRSS36	0.20955	0.20955	87
16p11.2	chr16:29426413-31297449	PRSS53	0.20955	0.20955	87
16p11.2	chr16:29426413-31297449	PRSS8	0.20955	0.20955	87
16p11.2	chr16:29426413-31297449	PYCARD	0.20955	0.20955	87
16p11.2	chr16:29426413-31297449	PYDC1	0.20955	0.20955	87
16p11.2	chr16:29426413-31297449	QPRT	0.20955	0.20955	87
16p11.2	chr16:29426413-31297449	RN7SKP127	0.20955	0.20955	87
16p11.2	chr16:29426413-31297449	RNF40	0.20955	0.20955	87
16p11.2	chr16:29426413-31297449	SEPHS2	0.20955	0.20955	87
16p11.2	chr16:29426413-31297449	SEPT1	0.20955	0.20955	87
16p11.2	chr16:29426413-31297449	SETD1A	0.20955	0.20955	87
16p11.2	chr16:29426413-31297449	SEZ6L2	0.20955	0.20955	87
16p11.2	chr16:29426413-31297449	SLX1A	0.20955	0.20955	87
16p11.2	chr16:29426413-31297449	SLX1B	0.20955	0.20955	87
16p11.2	chr16:29426413-31297449	SNORA30|ENSG00000206755.1	0.20955	0.20955	87
16p11.2	chr16:29426413-31297449	SNORA42|ENSG00000199787.1	0.20955	0.20955	87
16p11.2	chr16:29426413-31297449	SNX29P2	0.20955	0.20955	87
16p11.2	chr16:29426413-31297449	SPN	0.20955	0.20955	87
16p11.2	chr16:29426413-31297449	SRCAP	0.20955	0.20955	87
16p11.2	chr16:29426413-31297449	STX1B	0.20955	0.20955	87
16p11.2	chr16:29426413-31297449	STX4	0.20955	0.20955	87
16p11.2	chr16:29426413-31297449	SULT1A3	0.20955	0.20955	87
16p11.2	chr16:29426413-31297449	SULT1A4	0.20955	0.20955	87
16p11.2	chr16:29426413-31297449	TAOK2	0.20955	0.20955	87
16p11.2	chr16:29426413-31297449	TBC1D10B	0.20955	0.20955	87
16p11.2	chr16:29426413-31297449	TBX6	0.20955	0.20955	87
16p11.2	chr16:29426413-31297449	TMEM219	0.20955	0.20955	87
16p11.2	chr16:29426413-31297449	TRIM72	0.20955	0.20955	87
16p11.2	chr16:29426413-31297449	VKORC1	0.20955	0.20955	87
16p11.2	chr16:29426413-31297449	YPEL3	0.20955	0.20955	87
16p11.2	chr16:29426413-31297449	ZG16	0.20955	0.20955	87
16p11.2	chr16:29426413-31297449	ZNF48	0.20955	0.20955	87
16p11.2	chr16:29426413-31297449	ZNF629	0.20955	0.20955	87
16p11.2	chr16:29426413-31297449	ZNF646	0.20955	0.20955	87
16p11.2	chr16:29426413-31297449	ZNF668	0.20955	0.20955	87
16p11.2	chr16:29426413-31297449	ZNF688	0.20955	0.20955	87
16p11.2	chr16:29426413-31297449	ZNF689	0.20955	0.20955	87
16p11.2	chr16:29426413-31297449	ZNF747	0.20955	0.20955	87
16p11.2	chr16:29426413-31297449	ZNF764	0.20955	0.20955	87
16p11.2	chr16:29426413-31297449	ZNF768	0.20955	0.20955	87
16p11.2	chr16:29426413-31297449	ZNF771	0.20955	0.20955	87
16p11.2	chr16:29426413-31297449	ZNF785	0.20955	0.20955	87
16p11.2	chr16:29426413-31297449	snoU13|ENSG00000238639.1	0.20955	0.20955	87
16p11.2	chr16:29426413-31297449	snoU13|ENSG00000239114.1	0.20955	0.20955	87
16p11.2	chr16:29426413-31297449	snoU13|ENSG00000239193.1	0.20955	0.20955	87
17q12	chr17:37804811-37917511	ERBB2	0.00014381	0.00079609	8
17q12	chr17:37804811-37917511	GRB7	0.00014381	0.00079609	8
17q12	chr17:37804811-37917511	MIEN1	0.00014381	0.00079609	8
17q12	chr17:37804811-37917511	MIR4728	0.00014381	0.00079609	8
17q12	chr17:37804811-37917511	PGAP3	0.00014381	0.00079609	8
17q12	chr17:37804811-37917511	PNMT	0.00014381	0.00079609	8
17q12	chr17:37804811-37917511	STARD3	0.00014381	0.00079609	8
17q12	chr17:37804811-37917511	TCAP	0.00014381	0.00079609	8
17q23.1	chr17:57921224-57958614	TUBD1	6.4487e-07	3.015e-06	1
18q11.2	chr18:19442767-22758805	ANKRD29	0.0060965	0.0060965	26
18q11.2	chr18:19442767-22758805	C18orf8	0.0060965	0.0060965	26
18q11.2	chr18:19442767-22758805	CABLES1	0.0060965	0.0060965	26
18q11.2	chr18:19442767-22758805	CABYR	0.0060965	0.0060965	26
18q11.2	chr18:19442767-22758805	CTAGE1	0.0060965	0.0060965	26
18q11.2	chr18:19442767-22758805	GATA6	0.0060965	0.0060965	26
18q11.2	chr18:19442767-22758805	HRH4	0.0060965	0.0060965	26
18q11.2	chr18:19442767-22758805	IMPACT	0.0060965	0.0060965	26
18q11.2	chr18:19442767-22758805	LAMA3	0.0060965	0.0060965	26
18q11.2	chr18:19442767-22758805	MIB1	0.0060965	0.0060965	26
18q11.2	chr18:19442767-22758805	MIR320C2	0.0060965	0.0060965	26
18q11.2	chr18:19442767-22758805	MIR4741	0.0060965	0.0060965	26
18q11.2	chr18:19442767-22758805	NPC1	0.0060965	0.0060965	26
18q11.2	chr18:19442767-22758805	OSBPL1A	0.0060965	0.0060965	26
18q11.2	chr18:19442767-22758805	RBBP8	0.0060965	0.0060965	26
18q11.2	chr18:19442767-22758805	RIOK3	0.0060965	0.0060965	26
18q11.2	chr18:19442767-22758805	RN7SL247P	0.0060965	0.0060965	26
18q11.2	chr18:19442767-22758805	RN7SL745P	0.0060965	0.0060965	26
18q11.2	chr18:19442767-22758805	RNA5SP451	0.0060965	0.0060965	26
18q11.2	chr18:19442767-22758805	RNA5SP452	0.0060965	0.0060965	26
18q11.2	chr18:19442767-22758805	RNU6ATAC20P	0.0060965	0.0060965	26
18q11.2	chr18:19442767-22758805	TMEM241	0.0060965	0.0060965	26
18q11.2	chr18:19442767-22758805	TTC39C	0.0060965	0.0060965	26
18q11.2	chr18:19442767-22758805	ZNF521	0.0060965	0.0060965	26
18q11.2	chr18:19442767-22758805	snoU13|ENSG00000238537.1	0.0060965	0.0060965	26
18q11.2	chr18:19442767-22758805	snoU13|ENSG00000238907.1	0.0060965	0.0060965	26
19q12	chr19:30029296-30607983	C19orf12	1.517e-10	1.517e-10	6
19q12	chr19:30029296-30607983	CCNE1	1.517e-10	1.517e-10	6
19q12	chr19:30029296-30607983	PLEKHF1	1.517e-10	1.517e-10	6
19q12	chr19:30029296-30607983	POP4	1.517e-10	1.517e-10	6
19q12	chr19:30029296-30607983	URI1	1.517e-10	1.517e-10	6
19q12	chr19:30029296-30607983	VSTM2B	1.517e-10	1.517e-10	6
1p34.3	chr1:39332033-44105169	AKIRIN1	0.040181	0.040181	75
1p34.3	chr1:39332033-44105169	BMP8A	0.040181	0.040181	75
1p34.3	chr1:39332033-44105169	BMP8B	0.040181	0.040181	75
1p34.3	chr1:39332033-44105169	C1orf210	0.040181	0.040181	75
1p34.3	chr1:39332033-44105169	C1orf50	0.040181	0.040181	75
1p34.3	chr1:39332033-44105169	CAP1	0.040181	0.040181	75
1p34.3	chr1:39332033-44105169	CCDC23	0.040181	0.040181	75
1p34.3	chr1:39332033-44105169	CCDC30	0.040181	0.040181	75
1p34.3	chr1:39332033-44105169	CDC20	0.040181	0.040181	75
1p34.3	chr1:39332033-44105169	CITED4	0.040181	0.040181	75
1p34.3	chr1:39332033-44105169	CLDN19	0.040181	0.040181	75
1p34.3	chr1:39332033-44105169	COL9A2	0.040181	0.040181	75
1p34.3	chr1:39332033-44105169	CTPS1	0.040181	0.040181	75
1p34.3	chr1:39332033-44105169	EBNA1BP2	0.040181	0.040181	75
1p34.3	chr1:39332033-44105169	EDN2	0.040181	0.040181	75
1p34.3	chr1:39332033-44105169	ELOVL1	0.040181	0.040181	75
1p34.3	chr1:39332033-44105169	ERMAP	0.040181	0.040181	75
1p34.3	chr1:39332033-44105169	EXO5	0.040181	0.040181	75
1p34.3	chr1:39332033-44105169	FAM183A	0.040181	0.040181	75
1p34.3	chr1:39332033-44105169	FOXJ3	0.040181	0.040181	75
1p34.3	chr1:39332033-44105169	FOXO6	0.040181	0.040181	75
1p34.3	chr1:39332033-44105169	GJA9	0.040181	0.040181	75
1p34.3	chr1:39332033-44105169	GUCA2A	0.040181	0.040181	75
1p34.3	chr1:39332033-44105169	GUCA2B	0.040181	0.040181	75
1p34.3	chr1:39332033-44105169	HEYL	0.040181	0.040181	75
1p34.3	chr1:39332033-44105169	HIVEP3	0.040181	0.040181	75
1p34.3	chr1:39332033-44105169	HPCAL4	0.040181	0.040181	75
1p34.3	chr1:39332033-44105169	HYI	0.040181	0.040181	75
1p34.3	chr1:39332033-44105169	KCNQ4	0.040181	0.040181	75
1p34.3	chr1:39332033-44105169	KIAA0754	0.040181	0.040181	75
1p34.3	chr1:39332033-44105169	LEPRE1	0.040181	0.040181	75
1p34.3	chr1:39332033-44105169	MACF1	0.040181	0.040181	75
1p34.3	chr1:39332033-44105169	MED8	0.040181	0.040181	75
1p34.3	chr1:39332033-44105169	MFSD2A	0.040181	0.040181	75
1p34.3	chr1:39332033-44105169	MIR30C1	0.040181	0.040181	75
1p34.3	chr1:39332033-44105169	MIR30E	0.040181	0.040181	75
1p34.3	chr1:39332033-44105169	MPL	0.040181	0.040181	75
1p34.3	chr1:39332033-44105169	MYCBP	0.040181	0.040181	75
1p34.3	chr1:39332033-44105169	MYCL	0.040181	0.040181	75
1p34.3	chr1:39332033-44105169	NDUFS5	0.040181	0.040181	75
1p34.3	chr1:39332033-44105169	NFYC	0.040181	0.040181	75
1p34.3	chr1:39332033-44105169	NT5C1A	0.040181	0.040181	75
1p34.3	chr1:39332033-44105169	OXCT2	0.040181	0.040181	75
1p34.3	chr1:39332033-44105169	PABPC4	0.040181	0.040181	75
1p34.3	chr1:39332033-44105169	PPCS	0.040181	0.040181	75
1p34.3	chr1:39332033-44105169	PPIE	0.040181	0.040181	75
1p34.3	chr1:39332033-44105169	PPIH	0.040181	0.040181	75
1p34.3	chr1:39332033-44105169	PPT1	0.040181	0.040181	75
1p34.3	chr1:39332033-44105169	PTPRF	0.040181	0.040181	75
1p34.3	chr1:39332033-44105169	RHBDL2	0.040181	0.040181	75
1p34.3	chr1:39332033-44105169	RIMKLA	0.040181	0.040181	75
1p34.3	chr1:39332033-44105169	RIMS3	0.040181	0.040181	75
1p34.3	chr1:39332033-44105169	RLF	0.040181	0.040181	75
1p34.3	chr1:39332033-44105169	RN7SL326P	0.040181	0.040181	75
1p34.3	chr1:39332033-44105169	RNA5SP44	0.040181	0.040181	75
1p34.3	chr1:39332033-44105169	RNA5SP45	0.040181	0.040181	75
1p34.3	chr1:39332033-44105169	RNA5SP46	0.040181	0.040181	75
1p34.3	chr1:39332033-44105169	SCMH1	0.040181	0.040181	75
1p34.3	chr1:39332033-44105169	SLC2A1	0.040181	0.040181	75
1p34.3	chr1:39332033-44105169	SLFNL1	0.040181	0.040181	75
1p34.3	chr1:39332033-44105169	SMAP2	0.040181	0.040181	75
1p34.3	chr1:39332033-44105169	SNORA55	0.040181	0.040181	75
1p34.3	chr1:39332033-44105169	SZT2	0.040181	0.040181	75
1p34.3	chr1:39332033-44105169	TIE1	0.040181	0.040181	75
1p34.3	chr1:39332033-44105169	TMCO2	0.040181	0.040181	75
1p34.3	chr1:39332033-44105169	TMEM125	0.040181	0.040181	75
1p34.3	chr1:39332033-44105169	TRIT1	0.040181	0.040181	75
1p34.3	chr1:39332033-44105169	WDR65	0.040181	0.040181	75
1p34.3	chr1:39332033-44105169	YBX1	0.040181	0.040181	75
1p34.3	chr1:39332033-44105169	ZFP69	0.040181	0.040181	75
1p34.3	chr1:39332033-44105169	ZFP69B	0.040181	0.040181	75
1p34.3	chr1:39332033-44105169	ZMPSTE24	0.040181	0.040181	75
1p34.3	chr1:39332033-44105169	ZMYND12	0.040181	0.040181	75
1p34.3	chr1:39332033-44105169	ZNF684	0.040181	0.040181	75
1p34.3	chr1:39332033-44105169	ZNF691	0.040181	0.040181	75
1q21.3	chr1:150570986-151056062	ANXA9	2.2264e-28	2.2264e-28	17
1q21.3	chr1:150570986-151056062	ARNT	2.2264e-28	2.2264e-28	17
1q21.3	chr1:150570986-151056062	BNIPL	2.2264e-28	2.2264e-28	17
1q21.3	chr1:150570986-151056062	C1orf56	2.2264e-28	2.2264e-28	17
1q21.3	chr1:150570986-151056062	CDC42SE1	2.2264e-28	2.2264e-28	17
1q21.3	chr1:150570986-151056062	CERS2	2.2264e-28	2.2264e-28	17
1q21.3	chr1:150570986-151056062	CTSK	2.2264e-28	2.2264e-28	17
1q21.3	chr1:150570986-151056062	CTSS	2.2264e-28	2.2264e-28	17
1q21.3	chr1:150570986-151056062	ENSA	2.2264e-28	2.2264e-28	17
1q21.3	chr1:150570986-151056062	FAM63A	2.2264e-28	2.2264e-28	17
1q21.3	chr1:150570986-151056062	GABPB2	2.2264e-28	2.2264e-28	17
1q21.3	chr1:150570986-151056062	GOLPH3L	2.2264e-28	2.2264e-28	17
1q21.3	chr1:150570986-151056062	HORMAD1	2.2264e-28	2.2264e-28	17
1q21.3	chr1:150570986-151056062	MLLT11	2.2264e-28	2.2264e-28	17
1q21.3	chr1:150570986-151056062	PRUNE	2.2264e-28	2.2264e-28	17
1q21.3	chr1:150570986-151056062	SETDB1	2.2264e-28	2.2264e-28	17
1q21.3	chr1:150570986-151056062	SNORA40|ENSG00000253047.1	2.2264e-28	2.2264e-28	17
20p11.21	chr20:21734759-30731471	ABHD12	0.19771	0.19771	71
20p11.21	chr20:21734759-30731471	ACSS1	0.19771	0.19771	71
20p11.21	chr20:21734759-30731471	APMAP	0.19771	0.19771	71
20p11.21	chr20:21734759-30731471	BCL2L1	0.19771	0.19771	71
20p11.21	chr20:21734759-30731471	CCM2L	0.19771	0.19771	71
20p11.21	chr20:21734759-30731471	CD93	0.19771	0.19771	71
20p11.21	chr20:21734759-30731471	COX4I2	0.19771	0.19771	71
20p11.21	chr20:21734759-30731471	CST1	0.19771	0.19771	71
20p11.21	chr20:21734759-30731471	CST11	0.19771	0.19771	71
20p11.21	chr20:21734759-30731471	CST13P	0.19771	0.19771	71
20p11.21	chr20:21734759-30731471	CST2	0.19771	0.19771	71
20p11.21	chr20:21734759-30731471	CST3	0.19771	0.19771	71
20p11.21	chr20:21734759-30731471	CST4	0.19771	0.19771	71
20p11.21	chr20:21734759-30731471	CST5	0.19771	0.19771	71
20p11.21	chr20:21734759-30731471	CST7	0.19771	0.19771	71
20p11.21	chr20:21734759-30731471	CST8	0.19771	0.19771	71
20p11.21	chr20:21734759-30731471	CST9	0.19771	0.19771	71
20p11.21	chr20:21734759-30731471	CST9L	0.19771	0.19771	71
20p11.21	chr20:21734759-30731471	CSTL1	0.19771	0.19771	71
20p11.21	chr20:21734759-30731471	DEFB115	0.19771	0.19771	71
20p11.21	chr20:21734759-30731471	DEFB116	0.19771	0.19771	71
20p11.21	chr20:21734759-30731471	DEFB118	0.19771	0.19771	71
20p11.21	chr20:21734759-30731471	DEFB119	0.19771	0.19771	71
20p11.21	chr20:21734759-30731471	DEFB121	0.19771	0.19771	71
20p11.21	chr20:21734759-30731471	DEFB122	0.19771	0.19771	71
20p11.21	chr20:21734759-30731471	DEFB123	0.19771	0.19771	71
20p11.21	chr20:21734759-30731471	DEFB124	0.19771	0.19771	71
20p11.21	chr20:21734759-30731471	DUSP15	0.19771	0.19771	71
20p11.21	chr20:21734759-30731471	ENTPD6	0.19771	0.19771	71
20p11.21	chr20:21734759-30731471	FAM182A	0.19771	0.19771	71
20p11.21	chr20:21734759-30731471	FAM182B	0.19771	0.19771	71
20p11.21	chr20:21734759-30731471	FOXA2	0.19771	0.19771	71
20p11.21	chr20:21734759-30731471	FOXS1	0.19771	0.19771	71
20p11.21	chr20:21734759-30731471	FRG1B	0.19771	0.19771	71
20p11.21	chr20:21734759-30731471	GGTLC1	0.19771	0.19771	71
20p11.21	chr20:21734759-30731471	GINS1	0.19771	0.19771	71
20p11.21	chr20:21734759-30731471	GZF1	0.19771	0.19771	71
20p11.21	chr20:21734759-30731471	HCK	0.19771	0.19771	71
20p11.21	chr20:21734759-30731471	HM13	0.19771	0.19771	71
20p11.21	chr20:21734759-30731471	ID1	0.19771	0.19771	71
20p11.21	chr20:21734759-30731471	LINC00028	0.19771	0.19771	71
20p11.21	chr20:21734759-30731471	LINC00261	0.19771	0.19771	71
20p11.21	chr20:21734759-30731471	LINC00656	0.19771	0.19771	71
20p11.21	chr20:21734759-30731471	MIR3193	0.19771	0.19771	71
20p11.21	chr20:21734759-30731471	MIR663A	0.19771	0.19771	71
20p11.21	chr20:21734759-30731471	MYLK2	0.19771	0.19771	71
20p11.21	chr20:21734759-30731471	NANP	0.19771	0.19771	71
20p11.21	chr20:21734759-30731471	NAPB	0.19771	0.19771	71
20p11.21	chr20:21734759-30731471	NCOR1P1	0.19771	0.19771	71
20p11.21	chr20:21734759-30731471	NINL	0.19771	0.19771	71
20p11.21	chr20:21734759-30731471	NXT1	0.19771	0.19771	71
20p11.21	chr20:21734759-30731471	PDRG1	0.19771	0.19771	71
20p11.21	chr20:21734759-30731471	PYGB	0.19771	0.19771	71
20p11.21	chr20:21734759-30731471	REM1	0.19771	0.19771	71
20p11.21	chr20:21734759-30731471	RN7SL594P	0.19771	0.19771	71
20p11.21	chr20:21734759-30731471	RNA5SP478	0.19771	0.19771	71
20p11.21	chr20:21734759-30731471	RNA5SP479	0.19771	0.19771	71
20p11.21	chr20:21734759-30731471	RNA5SP480	0.19771	0.19771	71
20p11.21	chr20:21734759-30731471	RNA5SP481	0.19771	0.19771	71
20p11.21	chr20:21734759-30731471	RNA5SP482	0.19771	0.19771	71
20p11.21	chr20:21734759-30731471	RNU6ATAC17P	0.19771	0.19771	71
20p11.21	chr20:21734759-30731471	SNORA40|ENSG00000212134.1	0.19771	0.19771	71
20p11.21	chr20:21734759-30731471	SSTR4	0.19771	0.19771	71
20p11.21	chr20:21734759-30731471	SYNDIG1	0.19771	0.19771	71
20p11.21	chr20:21734759-30731471	THBD	0.19771	0.19771	71
20p11.21	chr20:21734759-30731471	TM9SF4	0.19771	0.19771	71
20p11.21	chr20:21734759-30731471	TPX2	0.19771	0.19771	71
20p11.21	chr20:21734759-30731471	TTLL9	0.19771	0.19771	71
20p11.21	chr20:21734759-30731471	VSX1	0.19771	0.19771	71
20p11.21	chr20:21734759-30731471	XKR7	0.19771	0.19771	71
20p11.21	chr20:21734759-30731471	ZNF337	0.19771	0.19771	71
20q13.33	chr20:62157760-63025520	ABHD16B	8.1427e-15	8.1427e-15	32
20q13.33	chr20:62157760-63025520	ARFRP1	8.1427e-15	8.1427e-15	32
20q13.33	chr20:62157760-63025520	C20ORF135	8.1427e-15	8.1427e-15	32
20q13.33	chr20:62157760-63025520	C20orf195	8.1427e-15	8.1427e-15	32
20q13.33	chr20:62157760-63025520	C20orf201	8.1427e-15	8.1427e-15	32
20q13.33	chr20:62157760-63025520	DNAJC5	8.1427e-15	8.1427e-15	32
20q13.33	chr20:62157760-63025520	GMEB2	8.1427e-15	8.1427e-15	32
20q13.33	chr20:62157760-63025520	HELZ2	8.1427e-15	8.1427e-15	32
20q13.33	chr20:62157760-63025520	LIME1	8.1427e-15	8.1427e-15	32
20q13.33	chr20:62157760-63025520	LINC00176	8.1427e-15	8.1427e-15	32
20q13.33	chr20:62157760-63025520	MIR1914	8.1427e-15	8.1427e-15	32
20q13.33	chr20:62157760-63025520	MIR647	8.1427e-15	8.1427e-15	32
20q13.33	chr20:62157760-63025520	MYT1	8.1427e-15	8.1427e-15	32
20q13.33	chr20:62157760-63025520	NPBWR2	8.1427e-15	8.1427e-15	32
20q13.33	chr20:62157760-63025520	OPRL1	8.1427e-15	8.1427e-15	32
20q13.33	chr20:62157760-63025520	PCMTD2	8.1427e-15	8.1427e-15	32
20q13.33	chr20:62157760-63025520	PRPF6	8.1427e-15	8.1427e-15	32
20q13.33	chr20:62157760-63025520	PTK6	8.1427e-15	8.1427e-15	32
20q13.33	chr20:62157760-63025520	RGS19	8.1427e-15	8.1427e-15	32
20q13.33	chr20:62157760-63025520	RTEL1	8.1427e-15	8.1427e-15	32
20q13.33	chr20:62157760-63025520	SAMD10	8.1427e-15	8.1427e-15	32
20q13.33	chr20:62157760-63025520	SLC2A4RG	8.1427e-15	8.1427e-15	32
20q13.33	chr20:62157760-63025520	SOX18	8.1427e-15	8.1427e-15	32
20q13.33	chr20:62157760-63025520	SRMS	8.1427e-15	8.1427e-15	32
20q13.33	chr20:62157760-63025520	STMN3	8.1427e-15	8.1427e-15	32
20q13.33	chr20:62157760-63025520	TCEA2	8.1427e-15	8.1427e-15	32
20q13.33	chr20:62157760-63025520	TNFRSF6B	8.1427e-15	8.1427e-15	32
20q13.33	chr20:62157760-63025520	TPD52L2	8.1427e-15	8.1427e-15	32
20q13.33	chr20:62157760-63025520	UCKL1	8.1427e-15	8.1427e-15	32
20q13.33	chr20:62157760-63025520	ZBTB46	8.1427e-15	8.1427e-15	32
20q13.33	chr20:62157760-63025520	ZGPAT	8.1427e-15	8.1427e-15	32
20q13.33	chr20:62157760-63025520	ZNF512B	8.1427e-15	8.1427e-15	32
22q11.22	chr22:22100719-23816427	BCR	0.0044292	0.0044292	32
22q11.22	chr22:22100719-23816427	CES5AP1	0.0044292	0.0044292	32
22q11.22	chr22:22100719-23816427	GGTLC2	0.0044292	0.0044292	32
22q11.22	chr22:22100719-23816427	GNAZ	0.0044292	0.0044292	32
22q11.22	chr22:22100719-23816427	IGLC1	0.0044292	0.0044292	32
22q11.22	chr22:22100719-23816427	IGLC2	0.0044292	0.0044292	32
22q11.22	chr22:22100719-23816427	IGLC3	0.0044292	0.0044292	32
22q11.22	chr22:22100719-23816427	IGLC7	0.0044292	0.0044292	32
22q11.22	chr22:22100719-23816427	IGLJ1	0.0044292	0.0044292	32
22q11.22	chr22:22100719-23816427	IGLJ2	0.0044292	0.0044292	32
22q11.22	chr22:22100719-23816427	IGLJ3	0.0044292	0.0044292	32
22q11.22	chr22:22100719-23816427	IGLJ4	0.0044292	0.0044292	32
22q11.22	chr22:22100719-23816427	IGLJ5	0.0044292	0.0044292	32
22q11.22	chr22:22100719-23816427	IGLJ6	0.0044292	0.0044292	32
22q11.22	chr22:22100719-23816427	IGLJ7	0.0044292	0.0044292	32
22q11.22	chr22:22100719-23816427	IGLL5	0.0044292	0.0044292	32
22q11.22	chr22:22100719-23816427	MAPK1	0.0044292	0.0044292	32
22q11.22	chr22:22100719-23816427	MIR650	0.0044292	0.0044292	32
22q11.22	chr22:22100719-23816427	POM121L1P	0.0044292	0.0044292	32
22q11.22	chr22:22100719-23816427	PPM1F	0.0044292	0.0044292	32
22q11.22	chr22:22100719-23816427	PRAME	0.0044292	0.0044292	32
22q11.22	chr22:22100719-23816427	PRAMEF24P	0.0044292	0.0044292	32
22q11.22	chr22:22100719-23816427	RAB36	0.0044292	0.0044292	32
22q11.22	chr22:22100719-23816427	RN7SL263P	0.0044292	0.0044292	32
22q11.22	chr22:22100719-23816427	RNA5SP493	0.0044292	0.0044292	32
22q11.22	chr22:22100719-23816427	RTDR1	0.0044292	0.0044292	32
22q11.22	chr22:22100719-23816427	TOP3B	0.0044292	0.0044292	32
22q11.22	chr22:22100719-23816427	VPREB1	0.0044292	0.0044292	32
22q11.22	chr22:22100719-23816427	ZDHHC8P1	0.0044292	0.0044292	32
22q11.22	chr22:22100719-23816427	ZNF280A	0.0044292	0.0044292	32
22q11.22	chr22:22100719-23816427	ZNF280B	0.0044292	0.0044292	32
22q11.22	chr22:22100719-23816427	snoU13|ENSG00000239066.1	0.0044292	0.0044292	32
3q26.2	chr3:168654235-171019788	ACTRT3	1.027e-07	1.027e-07	21
3q26.2	chr3:168654235-171019788	CLDN11	1.027e-07	1.027e-07	21
3q26.2	chr3:168654235-171019788	EIF5A2	1.027e-07	1.027e-07	21
3q26.2	chr3:168654235-171019788	GPR160	1.027e-07	1.027e-07	21
3q26.2	chr3:168654235-171019788	LRRC31	1.027e-07	1.027e-07	21
3q26.2	chr3:168654235-171019788	LRRC34	1.027e-07	1.027e-07	21
3q26.2	chr3:168654235-171019788	LRRIQ4	1.027e-07	1.027e-07	21
3q26.2	chr3:168654235-171019788	MECOM	1.027e-07	1.027e-07	21
3q26.2	chr3:168654235-171019788	MIR569	1.027e-07	1.027e-07	21
3q26.2	chr3:168654235-171019788	MYNN	1.027e-07	1.027e-07	21
3q26.2	chr3:168654235-171019788	PHC3	1.027e-07	1.027e-07	21
3q26.2	chr3:168654235-171019788	PRKCI	1.027e-07	1.027e-07	21
3q26.2	chr3:168654235-171019788	RNY5P3	1.027e-07	1.027e-07	21
3q26.2	chr3:168654235-171019788	RPL22L1	1.027e-07	1.027e-07	21
3q26.2	chr3:168654235-171019788	SAMD7	1.027e-07	1.027e-07	21
3q26.2	chr3:168654235-171019788	SEC62	1.027e-07	1.027e-07	21
3q26.2	chr3:168654235-171019788	SKIL	1.027e-07	1.027e-07	21
3q26.2	chr3:168654235-171019788	SLC2A2	1.027e-07	1.027e-07	21
3q26.2	chr3:168654235-171019788	SLC7A14	1.027e-07	1.027e-07	21
3q26.2	chr3:168654235-171019788	TERC	1.027e-07	1.027e-07	21
3q26.2	chr3:168654235-171019788	TNIK	1.027e-07	1.027e-07	21
4q12	chr4:55115761-59023475	AASDH	0.060325	0.060325	34
4q12	chr4:55115761-59023475	ARL9	0.060325	0.060325	34
4q12	chr4:55115761-59023475	CEP135	0.060325	0.060325	34
4q12	chr4:55115761-59023475	CLOCK	0.060325	0.060325	34
4q12	chr4:55115761-59023475	EXOC1	0.060325	0.060325	34
4q12	chr4:55115761-59023475	FIP1L1	0.060325	0.060325	34
4q12	chr4:55115761-59023475	HOPX	0.060325	0.060325	34
4q12	chr4:55115761-59023475	IGFBP7	0.060325	0.060325	34
4q12	chr4:55115761-59023475	KDR	0.060325	0.060325	34
4q12	chr4:55115761-59023475	KIAA1211	0.060325	0.060325	34
4q12	chr4:55115761-59023475	KIT	0.060325	0.060325	34
4q12	chr4:55115761-59023475	NMU	0.060325	0.060325	34
4q12	chr4:55115761-59023475	NOA1	0.060325	0.060325	34
4q12	chr4:55115761-59023475	PAICS	0.060325	0.060325	34
4q12	chr4:55115761-59023475	PDCL2	0.060325	0.060325	34
4q12	chr4:55115761-59023475	PDGFRA	0.060325	0.060325	34
4q12	chr4:55115761-59023475	POLR2B	0.060325	0.060325	34
4q12	chr4:55115761-59023475	PPAT	0.060325	0.060325	34
4q12	chr4:55115761-59023475	REST	0.060325	0.060325	34
4q12	chr4:55115761-59023475	RN7SKP30	0.060325	0.060325	34
4q12	chr4:55115761-59023475	RN7SL357P	0.060325	0.060325	34
4q12	chr4:55115761-59023475	RN7SL424P	0.060325	0.060325	34
4q12	chr4:55115761-59023475	RN7SL492P	0.060325	0.060325	34
4q12	chr4:55115761-59023475	RN7SL822P	0.060325	0.060325	34
4q12	chr4:55115761-59023475	RNA5SP161	0.060325	0.060325	34
4q12	chr4:55115761-59023475	RNA5SP162	0.060325	0.060325	34
4q12	chr4:55115761-59023475	SPINK2	0.060325	0.060325	34
4q12	chr4:55115761-59023475	SRD5A3	0.060325	0.060325	34
4q12	chr4:55115761-59023475	SRP72	0.060325	0.060325	34
4q12	chr4:55115761-59023475	THEGL	0.060325	0.060325	34
4q12	chr4:55115761-59023475	TMEM165	0.060325	0.060325	34
4q12	chr4:55115761-59023475	snoU13|ENSG00000238541.1	0.060325	0.060325	34
4q12	chr4:55115761-59023475	snoU13|ENSG00000238579.1	0.060325	0.060325	34
4q12	chr4:55115761-59023475	snoU13|ENSG00000238925.1	0.060325	0.060325	34
5p13.1	chr5:33498056-50133343	ADAMTS12	6.849e-09	0.020566	74
5p13.1	chr5:33498056-50133343	AGXT2	6.849e-09	0.020566	74
5p13.1	chr5:33498056-50133343	AMACR	6.849e-09	0.020566	74
5p13.1	chr5:33498056-50133343	ANXA2R	6.849e-09	0.020566	74
5p13.1	chr5:33498056-50133343	BRIX1	6.849e-09	0.020566	74
5p13.1	chr5:33498056-50133343	C1QTNF3	6.849e-09	0.020566	74
5p13.1	chr5:33498056-50133343	C5orf28	6.849e-09	0.020566	74
5p13.1	chr5:33498056-50133343	C5orf34	6.849e-09	0.020566	74
5p13.1	chr5:33498056-50133343	C5orf42	6.849e-09	0.020566	74
5p13.1	chr5:33498056-50133343	C5orf51	6.849e-09	0.020566	74
5p13.1	chr5:33498056-50133343	C6	6.849e-09	0.020566	74
5p13.1	chr5:33498056-50133343	C7	6.849e-09	0.020566	74
5p13.1	chr5:33498056-50133343	C9	6.849e-09	0.020566	74
5p13.1	chr5:33498056-50133343	CAPSL	6.849e-09	0.020566	74
5p13.1	chr5:33498056-50133343	CARD6	6.849e-09	0.020566	74
5p13.1	chr5:33498056-50133343	CCDC152	6.849e-09	0.020566	74
5p13.1	chr5:33498056-50133343	CCL28	6.849e-09	0.020566	74
5p13.1	chr5:33498056-50133343	DAB2	6.849e-09	0.020566	74
5p13.1	chr5:33498056-50133343	DNAJC21	6.849e-09	0.020566	74
5p13.1	chr5:33498056-50133343	EGFLAM	6.849e-09	0.020566	74
5p13.1	chr5:33498056-50133343	EMB	6.849e-09	0.020566	74
5p13.1	chr5:33498056-50133343	FBXO4	6.849e-09	0.020566	74
5p13.1	chr5:33498056-50133343	FGF10	6.849e-09	0.020566	74
5p13.1	chr5:33498056-50133343	FYB	6.849e-09	0.020566	74
5p13.1	chr5:33498056-50133343	GDNF	6.849e-09	0.020566	74
5p13.1	chr5:33498056-50133343	GHR	6.849e-09	0.020566	74
5p13.1	chr5:33498056-50133343	HCN1	6.849e-09	0.020566	74
5p13.1	chr5:33498056-50133343	HMGCS1	6.849e-09	0.020566	74
5p13.1	chr5:33498056-50133343	IL7R	6.849e-09	0.020566	74
5p13.1	chr5:33498056-50133343	LIFR	6.849e-09	0.020566	74
5p13.1	chr5:33498056-50133343	LINC00603	6.849e-09	0.020566	74
5p13.1	chr5:33498056-50133343	LINC00604	6.849e-09	0.020566	74
5p13.1	chr5:33498056-50133343	LMBRD2	6.849e-09	0.020566	74
5p13.1	chr5:33498056-50133343	MIR3650	6.849e-09	0.020566	74
5p13.1	chr5:33498056-50133343	MIR580	6.849e-09	0.020566	74
5p13.1	chr5:33498056-50133343	MROH2B	6.849e-09	0.020566	74
5p13.1	chr5:33498056-50133343	MRPS30	6.849e-09	0.020566	74
5p13.1	chr5:33498056-50133343	NADK2	6.849e-09	0.020566	74
5p13.1	chr5:33498056-50133343	NIM1	6.849e-09	0.020566	74
5p13.1	chr5:33498056-50133343	NIPBL	6.849e-09	0.020566	74
5p13.1	chr5:33498056-50133343	NNT	6.849e-09	0.020566	74
5p13.1	chr5:33498056-50133343	NUP155	6.849e-09	0.020566	74
5p13.1	chr5:33498056-50133343	OSMR	6.849e-09	0.020566	74
5p13.1	chr5:33498056-50133343	OXCT1	6.849e-09	0.020566	74
5p13.1	chr5:33498056-50133343	PAIP1	6.849e-09	0.020566	74
5p13.1	chr5:33498056-50133343	PARP8	6.849e-09	0.020566	74
5p13.1	chr5:33498056-50133343	PLCXD3	6.849e-09	0.020566	74
5p13.1	chr5:33498056-50133343	PRKAA1	6.849e-09	0.020566	74
5p13.1	chr5:33498056-50133343	PRLR	6.849e-09	0.020566	74
5p13.1	chr5:33498056-50133343	PTGER4	6.849e-09	0.020566	74
5p13.1	chr5:33498056-50133343	RAD1	6.849e-09	0.020566	74
5p13.1	chr5:33498056-50133343	RAI14	6.849e-09	0.020566	74
5p13.1	chr5:33498056-50133343	RANBP3L	6.849e-09	0.020566	74
5p13.1	chr5:33498056-50133343	RICTOR	6.849e-09	0.020566	74
5p13.1	chr5:33498056-50133343	RN7SL37P	6.849e-09	0.020566	74
5p13.1	chr5:33498056-50133343	RN7SL383P	6.849e-09	0.020566	74
5p13.1	chr5:33498056-50133343	RNA5SP181	6.849e-09	0.020566	74
5p13.1	chr5:33498056-50133343	RPL37	6.849e-09	0.020566	74
5p13.1	chr5:33498056-50133343	RXFP3	6.849e-09	0.020566	74
5p13.1	chr5:33498056-50133343	SEPP1	6.849e-09	0.020566	74
5p13.1	chr5:33498056-50133343	SKP2	6.849e-09	0.020566	74
5p13.1	chr5:33498056-50133343	SLC1A3	6.849e-09	0.020566	74
5p13.1	chr5:33498056-50133343	SLC45A2	6.849e-09	0.020566	74
5p13.1	chr5:33498056-50133343	SNORA57|ENSG00000212567.1	6.849e-09	0.020566	74
5p13.1	chr5:33498056-50133343	SNORA63|ENSG00000199552.1	6.849e-09	0.020566	74
5p13.1	chr5:33498056-50133343	SNORD72	6.849e-09	0.020566	74
5p13.1	chr5:33498056-50133343	SPEF2	6.849e-09	0.020566	74
5p13.1	chr5:33498056-50133343	TTC23L	6.849e-09	0.020566	74
5p13.1	chr5:33498056-50133343	TTC33	6.849e-09	0.020566	74
5p13.1	chr5:33498056-50133343	U3|ENSG00000201368.1	6.849e-09	0.020566	74
5p13.1	chr5:33498056-50133343	UGT3A1	6.849e-09	0.020566	74
5p13.1	chr5:33498056-50133343	UGT3A2	6.849e-09	0.020566	74
5p13.1	chr5:33498056-50133343	WDR70	6.849e-09	0.020566	74
5p13.1	chr5:33498056-50133343	ZNF131	6.849e-09	0.020566	74
5p15.33	chr5:1288616-1300024	TERT	5.5544e-28	4.1687e-25	1
5q35.1	chr5:166764397-180915260	AACSP1	0.24967	0.24967	162
5q35.1	chr5:166764397-180915260	ADAMTS2	0.24967	0.24967	162
5q35.1	chr5:166764397-180915260	ARL10	0.24967	0.24967	162
5q35.1	chr5:166764397-180915260	ATP6V0E1	0.24967	0.24967	162
5q35.1	chr5:166764397-180915260	B4GALT7	0.24967	0.24967	162
5q35.1	chr5:166764397-180915260	BNIP1	0.24967	0.24967	162
5q35.1	chr5:166764397-180915260	BOD1	0.24967	0.24967	162
5q35.1	chr5:166764397-180915260	BTNL3	0.24967	0.24967	162
5q35.1	chr5:166764397-180915260	BTNL8	0.24967	0.24967	162
5q35.1	chr5:166764397-180915260	BTNL9	0.24967	0.24967	162
5q35.1	chr5:166764397-180915260	C5orf45	0.24967	0.24967	162
5q35.1	chr5:166764397-180915260	C5orf47	0.24967	0.24967	162
5q35.1	chr5:166764397-180915260	C5orf50	0.24967	0.24967	162
5q35.1	chr5:166764397-180915260	C5orf58	0.24967	0.24967	162
5q35.1	chr5:166764397-180915260	C5orf60	0.24967	0.24967	162
5q35.1	chr5:166764397-180915260	CANX	0.24967	0.24967	162
5q35.1	chr5:166764397-180915260	CBY3	0.24967	0.24967	162
5q35.1	chr5:166764397-180915260	CDHR2	0.24967	0.24967	162
5q35.1	chr5:166764397-180915260	CLK4	0.24967	0.24967	162
5q35.1	chr5:166764397-180915260	CLTB	0.24967	0.24967	162
5q35.1	chr5:166764397-180915260	CNOT6	0.24967	0.24967	162
5q35.1	chr5:166764397-180915260	COL23A1	0.24967	0.24967	162
5q35.1	chr5:166764397-180915260	CPEB4	0.24967	0.24967	162
5q35.1	chr5:166764397-180915260	CPLX2	0.24967	0.24967	162
5q35.1	chr5:166764397-180915260	CREBRF	0.24967	0.24967	162
5q35.1	chr5:166764397-180915260	DBN1	0.24967	0.24967	162
5q35.1	chr5:166764397-180915260	DDX41	0.24967	0.24967	162
5q35.1	chr5:166764397-180915260	DOCK2	0.24967	0.24967	162
5q35.1	chr5:166764397-180915260	DOK3	0.24967	0.24967	162
5q35.1	chr5:166764397-180915260	DRD1	0.24967	0.24967	162
5q35.1	chr5:166764397-180915260	DUSP1	0.24967	0.24967	162
5q35.1	chr5:166764397-180915260	EFCAB9	0.24967	0.24967	162
5q35.1	chr5:166764397-180915260	EIF4E1B	0.24967	0.24967	162
5q35.1	chr5:166764397-180915260	ERGIC1	0.24967	0.24967	162
5q35.1	chr5:166764397-180915260	F12	0.24967	0.24967	162
5q35.1	chr5:166764397-180915260	FAF2	0.24967	0.24967	162
5q35.1	chr5:166764397-180915260	FAM153A	0.24967	0.24967	162
5q35.1	chr5:166764397-180915260	FAM153B	0.24967	0.24967	162
5q35.1	chr5:166764397-180915260	FAM153C	0.24967	0.24967	162
5q35.1	chr5:166764397-180915260	FAM193B	0.24967	0.24967	162
5q35.1	chr5:166764397-180915260	FAM196B	0.24967	0.24967	162
5q35.1	chr5:166764397-180915260	FBLL1	0.24967	0.24967	162
5q35.1	chr5:166764397-180915260	FBXW11	0.24967	0.24967	162
5q35.1	chr5:166764397-180915260	FGF18	0.24967	0.24967	162
5q35.1	chr5:166764397-180915260	FGFR4	0.24967	0.24967	162
5q35.1	chr5:166764397-180915260	FLT4	0.24967	0.24967	162
5q35.1	chr5:166764397-180915260	FOXI1	0.24967	0.24967	162
5q35.1	chr5:166764397-180915260	GABRP	0.24967	0.24967	162
5q35.1	chr5:166764397-180915260	GFPT2	0.24967	0.24967	162
5q35.1	chr5:166764397-180915260	GNB2L1	0.24967	0.24967	162
5q35.1	chr5:166764397-180915260	GPRIN1	0.24967	0.24967	162
5q35.1	chr5:166764397-180915260	GRK6	0.24967	0.24967	162
5q35.1	chr5:166764397-180915260	GRM6	0.24967	0.24967	162
5q35.1	chr5:166764397-180915260	HIGD2A	0.24967	0.24967	162
5q35.1	chr5:166764397-180915260	HK3	0.24967	0.24967	162
5q35.1	chr5:166764397-180915260	HMGB3P22	0.24967	0.24967	162
5q35.1	chr5:166764397-180915260	HNRNPAB	0.24967	0.24967	162
5q35.1	chr5:166764397-180915260	HNRNPH1	0.24967	0.24967	162
5q35.1	chr5:166764397-180915260	HRH2	0.24967	0.24967	162
5q35.1	chr5:166764397-180915260	KCNIP1	0.24967	0.24967	162
5q35.1	chr5:166764397-180915260	KCNMB1	0.24967	0.24967	162
5q35.1	chr5:166764397-180915260	KIAA1191	0.24967	0.24967	162
5q35.1	chr5:166764397-180915260	LCP2	0.24967	0.24967	162
5q35.1	chr5:166764397-180915260	LINC00847	0.24967	0.24967	162
5q35.1	chr5:166764397-180915260	LMAN2	0.24967	0.24967	162
5q35.1	chr5:166764397-180915260	LTC4S	0.24967	0.24967	162
5q35.1	chr5:166764397-180915260	MAML1	0.24967	0.24967	162
5q35.1	chr5:166764397-180915260	MAPK9	0.24967	0.24967	162
5q35.1	chr5:166764397-180915260	MGAT1	0.24967	0.24967	162
5q35.1	chr5:166764397-180915260	MGAT4B	0.24967	0.24967	162
5q35.1	chr5:166764397-180915260	MIR103A1	0.24967	0.24967	162
5q35.1	chr5:166764397-180915260	MIR1229	0.24967	0.24967	162
5q35.1	chr5:166764397-180915260	MIR1271	0.24967	0.24967	162
5q35.1	chr5:166764397-180915260	MIR340	0.24967	0.24967	162
5q35.1	chr5:166764397-180915260	MIR378E	0.24967	0.24967	162
5q35.1	chr5:166764397-180915260	MIR3912	0.24967	0.24967	162
5q35.1	chr5:166764397-180915260	MIR4281	0.24967	0.24967	162
5q35.1	chr5:166764397-180915260	MIR4454	0.24967	0.24967	162
5q35.1	chr5:166764397-180915260	MIR4634	0.24967	0.24967	162
5q35.1	chr5:166764397-180915260	MIR4638	0.24967	0.24967	162
5q35.1	chr5:166764397-180915260	MIR5003	0.24967	0.24967	162
5q35.1	chr5:166764397-180915260	MIR585	0.24967	0.24967	162
5q35.1	chr5:166764397-180915260	MSX2	0.24967	0.24967	162
5q35.1	chr5:166764397-180915260	MXD3	0.24967	0.24967	162
5q35.1	chr5:166764397-180915260	N4BP3	0.24967	0.24967	162
5q35.1	chr5:166764397-180915260	NEURL1B	0.24967	0.24967	162
5q35.1	chr5:166764397-180915260	NHP2	0.24967	0.24967	162
5q35.1	chr5:166764397-180915260	NOP16	0.24967	0.24967	162
5q35.1	chr5:166764397-180915260	NPM1	0.24967	0.24967	162
5q35.1	chr5:166764397-180915260	NSD1	0.24967	0.24967	162
5q35.1	chr5:166764397-180915260	NSG2	0.24967	0.24967	162
5q35.1	chr5:166764397-180915260	OR2V1	0.24967	0.24967	162
5q35.1	chr5:166764397-180915260	OR2V2	0.24967	0.24967	162
5q35.1	chr5:166764397-180915260	OR2Y1	0.24967	0.24967	162
5q35.1	chr5:166764397-180915260	OR4F3	0.24967	0.24967	162
5q35.1	chr5:166764397-180915260	PANK3	0.24967	0.24967	162
5q35.1	chr5:166764397-180915260	PDLIM7	0.24967	0.24967	162
5q35.1	chr5:166764397-180915260	PFN3	0.24967	0.24967	162
5q35.1	chr5:166764397-180915260	PHYKPL	0.24967	0.24967	162
5q35.1	chr5:166764397-180915260	PRELID1	0.24967	0.24967	162
5q35.1	chr5:166764397-180915260	PROP1	0.24967	0.24967	162
5q35.1	chr5:166764397-180915260	PRR7	0.24967	0.24967	162
5q35.1	chr5:166764397-180915260	RAB24	0.24967	0.24967	162
5q35.1	chr5:166764397-180915260	RANBP17	0.24967	0.24967	162
5q35.1	chr5:166764397-180915260	RARS	0.24967	0.24967	162
5q35.1	chr5:166764397-180915260	RASGEF1C	0.24967	0.24967	162
5q35.1	chr5:166764397-180915260	RGS14	0.24967	0.24967	162
5q35.1	chr5:166764397-180915260	RMND5B	0.24967	0.24967	162
5q35.1	chr5:166764397-180915260	RN7SKP148	0.24967	0.24967	162
5q35.1	chr5:166764397-180915260	RN7SKP150	0.24967	0.24967	162
5q35.1	chr5:166764397-180915260	RN7SKP70	0.24967	0.24967	162
5q35.1	chr5:166764397-180915260	RN7SL339P	0.24967	0.24967	162
5q35.1	chr5:166764397-180915260	RN7SL562P	0.24967	0.24967	162
5q35.1	chr5:166764397-180915260	RN7SL623P	0.24967	0.24967	162
5q35.1	chr5:166764397-180915260	RN7SL646P	0.24967	0.24967	162
5q35.1	chr5:166764397-180915260	RN7SL684P	0.24967	0.24967	162
5q35.1	chr5:166764397-180915260	RN7SL71P	0.24967	0.24967	162
5q35.1	chr5:166764397-180915260	RNA5SP200	0.24967	0.24967	162
5q35.1	chr5:166764397-180915260	RNF130	0.24967	0.24967	162
5q35.1	chr5:166764397-180915260	RNF44	0.24967	0.24967	162
5q35.1	chr5:166764397-180915260	RPL26L1	0.24967	0.24967	162
5q35.1	chr5:166764397-180915260	RUFY1	0.24967	0.24967	162
5q35.1	chr5:166764397-180915260	SCGB3A1	0.24967	0.24967	162
5q35.1	chr5:166764397-180915260	SFXN1	0.24967	0.24967	162
5q35.1	chr5:166764397-180915260	SH3PXD2B	0.24967	0.24967	162
5q35.1	chr5:166764397-180915260	SIMC1	0.24967	0.24967	162
5q35.1	chr5:166764397-180915260	SLC34A1	0.24967	0.24967	162
5q35.1	chr5:166764397-180915260	SLIT3	0.24967	0.24967	162
5q35.1	chr5:166764397-180915260	SNCB	0.24967	0.24967	162
5q35.1	chr5:166764397-180915260	SNORA40|ENSG00000253065.1	0.24967	0.24967	162
5q35.1	chr5:166764397-180915260	SNORA57|ENSG00000212529.1	0.24967	0.24967	162
5q35.1	chr5:166764397-180915260	SNORA70|ENSG00000206909.1	0.24967	0.24967	162
5q35.1	chr5:166764397-180915260	SNORA74B	0.24967	0.24967	162
5q35.1	chr5:166764397-180915260	SNORD95|ENSG00000264549.1	0.24967	0.24967	162
5q35.1	chr5:166764397-180915260	SNORD96A	0.24967	0.24967	162
5q35.1	chr5:166764397-180915260	SPDL1	0.24967	0.24967	162
5q35.1	chr5:166764397-180915260	SQSTM1	0.24967	0.24967	162
5q35.1	chr5:166764397-180915260	STC2	0.24967	0.24967	162
5q35.1	chr5:166764397-180915260	STK10	0.24967	0.24967	162
5q35.1	chr5:166764397-180915260	TBC1D9B	0.24967	0.24967	162
5q35.1	chr5:166764397-180915260	TENM2	0.24967	0.24967	162
5q35.1	chr5:166764397-180915260	THOC3	0.24967	0.24967	162
5q35.1	chr5:166764397-180915260	TLX3	0.24967	0.24967	162
5q35.1	chr5:166764397-180915260	TMED9	0.24967	0.24967	162
5q35.1	chr5:166764397-180915260	TRIM41	0.24967	0.24967	162
5q35.1	chr5:166764397-180915260	TRIM52	0.24967	0.24967	162
5q35.1	chr5:166764397-180915260	TRIM7	0.24967	0.24967	162
5q35.1	chr5:166764397-180915260	TSPAN17	0.24967	0.24967	162
5q35.1	chr5:166764397-180915260	UBTD2	0.24967	0.24967	162
5q35.1	chr5:166764397-180915260	UIMC1	0.24967	0.24967	162
5q35.1	chr5:166764397-180915260	UNC5A	0.24967	0.24967	162
5q35.1	chr5:166764397-180915260	WWC1	0.24967	0.24967	162
5q35.1	chr5:166764397-180915260	ZFP2	0.24967	0.24967	162
5q35.1	chr5:166764397-180915260	ZFP62	0.24967	0.24967	162
5q35.1	chr5:166764397-180915260	ZNF346	0.24967	0.24967	162
5q35.1	chr5:166764397-180915260	ZNF354A	0.24967	0.24967	162
5q35.1	chr5:166764397-180915260	ZNF354B	0.24967	0.24967	162
5q35.1	chr5:166764397-180915260	ZNF354C	0.24967	0.24967	162
5q35.1	chr5:166764397-180915260	ZNF454	0.24967	0.24967	162
5q35.1	chr5:166764397-180915260	ZNF879	0.24967	0.24967	162
5q35.1	chr5:166764397-180915260	snoU13|ENSG00000239026.1	0.24967	0.24967	162
5q35.1	chr5:166764397-180915260	snoU13|ENSG00000252387.1	0.24967	0.24967	162
6p21.1	chr6:41630784-42127221	BYSL	0.00086111	0.00086111	13
6p21.1	chr6:41630784-42127221	C6orf132	0.00086111	0.00086111	13
6p21.1	chr6:41630784-42127221	CCND3	0.00086111	0.00086111	13
6p21.1	chr6:41630784-42127221	FRS3	0.00086111	0.00086111	13
6p21.1	chr6:41630784-42127221	GUCA1A	0.00086111	0.00086111	13
6p21.1	chr6:41630784-42127221	MED20	0.00086111	0.00086111	13
6p21.1	chr6:41630784-42127221	PGC	0.00086111	0.00086111	13
6p21.1	chr6:41630784-42127221	PRICKLE4	0.00086111	0.00086111	13
6p21.1	chr6:41630784-42127221	SNORA8|ENSG00000206977.1	0.00086111	0.00086111	13
6p21.1	chr6:41630784-42127221	TAF8	0.00086111	0.00086111	13
6p21.1	chr6:41630784-42127221	TFEB	0.00086111	0.00086111	13
6p21.1	chr6:41630784-42127221	TOMM6	0.00086111	0.00086111	13
6p21.1	chr6:41630784-42127221	USP49	0.00086111	0.00086111	13
7p11.2	chr7:54773427-55667984	EGFR	1.0668e-07	4.4504e-07	5
7p11.2	chr7:54773427-55667984	LANCL2	1.0668e-07	4.4504e-07	5
7p11.2	chr7:54773427-55667984	SEC61G	1.0668e-07	4.4504e-07	5
7p11.2	chr7:54773427-55667984	SNORA73|ENSG00000252054.1	1.0668e-07	4.4504e-07	5
7p11.2	chr7:54773427-55667984	VOPP1	1.0668e-07	4.4504e-07	5
7p21.1	chr7:1-26479368	ABCB5	0.17291	0.21761	169
7p21.1	chr7:1-26479368	ACTB	0.17291	0.21761	169
7p21.1	chr7:1-26479368	ADAP1	0.17291	0.21761	169
7p21.1	chr7:1-26479368	AGMO	0.17291	0.21761	169
7p21.1	chr7:1-26479368	AGR2	0.17291	0.21761	169
7p21.1	chr7:1-26479368	AGR3	0.17291	0.21761	169
7p21.1	chr7:1-26479368	AHR	0.17291	0.21761	169
7p21.1	chr7:1-26479368	AIMP2	0.17291	0.21761	169
7p21.1	chr7:1-26479368	AMZ1	0.17291	0.21761	169
7p21.1	chr7:1-26479368	ANKMY2	0.17291	0.21761	169
7p21.1	chr7:1-26479368	ANKRD61	0.17291	0.21761	169
7p21.1	chr7:1-26479368	AP5Z1	0.17291	0.21761	169
7p21.1	chr7:1-26479368	ARL4A	0.17291	0.21761	169
7p21.1	chr7:1-26479368	BRAT1	0.17291	0.21761	169
7p21.1	chr7:1-26479368	BZW2	0.17291	0.21761	169
7p21.1	chr7:1-26479368	C1GALT1	0.17291	0.21761	169
7p21.1	chr7:1-26479368	C7orf26	0.17291	0.21761	169
7p21.1	chr7:1-26479368	C7orf31	0.17291	0.21761	169
7p21.1	chr7:1-26479368	C7orf50	0.17291	0.21761	169
7p21.1	chr7:1-26479368	CARD11	0.17291	0.21761	169
7p21.1	chr7:1-26479368	CBX3	0.17291	0.21761	169
7p21.1	chr7:1-26479368	CCDC126	0.17291	0.21761	169
7p21.1	chr7:1-26479368	CCZ1	0.17291	0.21761	169
7p21.1	chr7:1-26479368	CCZ1B	0.17291	0.21761	169
7p21.1	chr7:1-26479368	CDCA7L	0.17291	0.21761	169
7p21.1	chr7:1-26479368	CHST12	0.17291	0.21761	169
7p21.1	chr7:1-26479368	COL28A1	0.17291	0.21761	169
7p21.1	chr7:1-26479368	COX19	0.17291	0.21761	169
7p21.1	chr7:1-26479368	CYCS	0.17291	0.21761	169
7p21.1	chr7:1-26479368	CYP2W1	0.17291	0.21761	169
7p21.1	chr7:1-26479368	CYTH3	0.17291	0.21761	169
7p21.1	chr7:1-26479368	DAGLB	0.17291	0.21761	169
7p21.1	chr7:1-26479368	DFNA5	0.17291	0.21761	169
7p21.1	chr7:1-26479368	DGKB	0.17291	0.21761	169
7p21.1	chr7:1-26479368	DNAH11	0.17291	0.21761	169
7p21.1	chr7:1-26479368	EIF2AK1	0.17291	0.21761	169
7p21.1	chr7:1-26479368	EIF3B	0.17291	0.21761	169
7p21.1	chr7:1-26479368	ELFN1	0.17291	0.21761	169
7p21.1	chr7:1-26479368	ETV1	0.17291	0.21761	169
7p21.1	chr7:1-26479368	FAM126A	0.17291	0.21761	169
7p21.1	chr7:1-26479368	FAM20C	0.17291	0.21761	169
7p21.1	chr7:1-26479368	FAM220A	0.17291	0.21761	169
7p21.1	chr7:1-26479368	FAM221A	0.17291	0.21761	169
7p21.1	chr7:1-26479368	FBXL18	0.17291	0.21761	169
7p21.1	chr7:1-26479368	FERD3L	0.17291	0.21761	169
7p21.1	chr7:1-26479368	FLJ20306	0.17291	0.21761	169
7p21.1	chr7:1-26479368	FOXK1	0.17291	0.21761	169
7p21.1	chr7:1-26479368	FSCN1	0.17291	0.21761	169
7p21.1	chr7:1-26479368	FTSJ2	0.17291	0.21761	169
7p21.1	chr7:1-26479368	GET4	0.17291	0.21761	169
7p21.1	chr7:1-26479368	GLCCI1	0.17291	0.21761	169
7p21.1	chr7:1-26479368	GNA12	0.17291	0.21761	169
7p21.1	chr7:1-26479368	GPER	0.17291	0.21761	169
7p21.1	chr7:1-26479368	GPNMB	0.17291	0.21761	169
7p21.1	chr7:1-26479368	GPR146	0.17291	0.21761	169
7p21.1	chr7:1-26479368	GRID2IP	0.17291	0.21761	169
7p21.1	chr7:1-26479368	GRIFIN	0.17291	0.21761	169
7p21.1	chr7:1-26479368	HDAC9	0.17291	0.21761	169
7p21.1	chr7:1-26479368	HEATR2	0.17291	0.21761	169
7p21.1	chr7:1-26479368	HNRNPA2B1	0.17291	0.21761	169
7p21.1	chr7:1-26479368	ICA1	0.17291	0.21761	169
7p21.1	chr7:1-26479368	IGF2BP3	0.17291	0.21761	169
7p21.1	chr7:1-26479368	IL6	0.17291	0.21761	169
7p21.1	chr7:1-26479368	INTS1	0.17291	0.21761	169
7p21.1	chr7:1-26479368	IQCE	0.17291	0.21761	169
7p21.1	chr7:1-26479368	ISPD	0.17291	0.21761	169
7p21.1	chr7:1-26479368	ITGB8	0.17291	0.21761	169
7p21.1	chr7:1-26479368	KDELR2	0.17291	0.21761	169
7p21.1	chr7:1-26479368	KLHL7	0.17291	0.21761	169
7p21.1	chr7:1-26479368	LFNG	0.17291	0.21761	169
7p21.1	chr7:1-26479368	LRRC72	0.17291	0.21761	169
7p21.1	chr7:1-26479368	MACC1	0.17291	0.21761	169
7p21.1	chr7:1-26479368	MAD1L1	0.17291	0.21761	169
7p21.1	chr7:1-26479368	MAFK	0.17291	0.21761	169
7p21.1	chr7:1-26479368	MALSU1	0.17291	0.21761	169
7p21.1	chr7:1-26479368	MEOX2	0.17291	0.21761	169
7p21.1	chr7:1-26479368	MICALL2	0.17291	0.21761	169
7p21.1	chr7:1-26479368	MIOS	0.17291	0.21761	169
7p21.1	chr7:1-26479368	MIR1183	0.17291	0.21761	169
7p21.1	chr7:1-26479368	MIR148A	0.17291	0.21761	169
7p21.1	chr7:1-26479368	MIR3146	0.17291	0.21761	169
7p21.1	chr7:1-26479368	MIR339	0.17291	0.21761	169
7p21.1	chr7:1-26479368	MIR3683	0.17291	0.21761	169
7p21.1	chr7:1-26479368	MIR4648	0.17291	0.21761	169
7p21.1	chr7:1-26479368	MIR4655	0.17291	0.21761	169
7p21.1	chr7:1-26479368	MIR4656	0.17291	0.21761	169
7p21.1	chr7:1-26479368	MIR589	0.17291	0.21761	169
7p21.1	chr7:1-26479368	MMD2	0.17291	0.21761	169
7p21.1	chr7:1-26479368	MPP6	0.17291	0.21761	169
7p21.1	chr7:1-26479368	NDUFA4	0.17291	0.21761	169
7p21.1	chr7:1-26479368	NFE2L3	0.17291	0.21761	169
7p21.1	chr7:1-26479368	NPVF	0.17291	0.21761	169
7p21.1	chr7:1-26479368	NPY	0.17291	0.21761	169
7p21.1	chr7:1-26479368	NUDT1	0.17291	0.21761	169
7p21.1	chr7:1-26479368	NUPL2	0.17291	0.21761	169
7p21.1	chr7:1-26479368	NXPH1	0.17291	0.21761	169
7p21.1	chr7:1-26479368	OCM	0.17291	0.21761	169
7p21.1	chr7:1-26479368	OSBPL3	0.17291	0.21761	169
7p21.1	chr7:1-26479368	PAPOLB	0.17291	0.21761	169
7p21.1	chr7:1-26479368	PDGFA	0.17291	0.21761	169
7p21.1	chr7:1-26479368	PHF14	0.17291	0.21761	169
7p21.1	chr7:1-26479368	PMS2	0.17291	0.21761	169
7p21.1	chr7:1-26479368	PMS2CL	0.17291	0.21761	169
7p21.1	chr7:1-26479368	PRKAR1B	0.17291	0.21761	169
7p21.1	chr7:1-26479368	PRPS1L1	0.17291	0.21761	169
7p21.1	chr7:1-26479368	PSMG3	0.17291	0.21761	169
7p21.1	chr7:1-26479368	RAC1	0.17291	0.21761	169
7p21.1	chr7:1-26479368	RADIL	0.17291	0.21761	169
7p21.1	chr7:1-26479368	RAPGEF5	0.17291	0.21761	169
7p21.1	chr7:1-26479368	RBAK	0.17291	0.21761	169
7p21.1	chr7:1-26479368	RN7SKP130	0.17291	0.21761	169
7p21.1	chr7:1-26479368	RN7SKP228	0.17291	0.21761	169
7p21.1	chr7:1-26479368	RN7SKP266	0.17291	0.21761	169
7p21.1	chr7:1-26479368	RN7SL542P	0.17291	0.21761	169
7p21.1	chr7:1-26479368	RN7SL556P	0.17291	0.21761	169
7p21.1	chr7:1-26479368	RN7SL851P	0.17291	0.21761	169
7p21.1	chr7:1-26479368	RNA5SP227	0.17291	0.21761	169
7p21.1	chr7:1-26479368	RNA5SP228	0.17291	0.21761	169
7p21.1	chr7:1-26479368	RNF216	0.17291	0.21761	169
7p21.1	chr7:1-26479368	RNF216P1	0.17291	0.21761	169
7p21.1	chr7:1-26479368	RPA3	0.17291	0.21761	169
7p21.1	chr7:1-26479368	RSPH10B	0.17291	0.21761	169
7p21.1	chr7:1-26479368	RSPH10B2	0.17291	0.21761	169
7p21.1	chr7:1-26479368	SCIN	0.17291	0.21761	169
7p21.1	chr7:1-26479368	SDK1	0.17291	0.21761	169
7p21.1	chr7:1-26479368	SLC29A4	0.17291	0.21761	169
7p21.1	chr7:1-26479368	SNORA42|ENSG00000207217.1	0.17291	0.21761	169
7p21.1	chr7:1-26479368	SNORA63|ENSG00000199473.1	0.17291	0.21761	169
7p21.1	chr7:1-26479368	SNORA64|ENSG00000199470.1	0.17291	0.21761	169
7p21.1	chr7:1-26479368	SNORD56|ENSG00000200753.1	0.17291	0.21761	169
7p21.1	chr7:1-26479368	SNORD65|ENSG00000212264.1	0.17291	0.21761	169
7p21.1	chr7:1-26479368	SNORD93	0.17291	0.21761	169
7p21.1	chr7:1-26479368	SNX10	0.17291	0.21761	169
7p21.1	chr7:1-26479368	SNX13	0.17291	0.21761	169
7p21.1	chr7:1-26479368	SNX8	0.17291	0.21761	169
7p21.1	chr7:1-26479368	SOSTDC1	0.17291	0.21761	169
7p21.1	chr7:1-26479368	SP4	0.17291	0.21761	169
7p21.1	chr7:1-26479368	SP8	0.17291	0.21761	169
7p21.1	chr7:1-26479368	STEAP1B	0.17291	0.21761	169
7p21.1	chr7:1-26479368	STK31	0.17291	0.21761	169
7p21.1	chr7:1-26479368	SUN1	0.17291	0.21761	169
7p21.1	chr7:1-26479368	THSD7A	0.17291	0.21761	169
7p21.1	chr7:1-26479368	TMEM106B	0.17291	0.21761	169
7p21.1	chr7:1-26479368	TMEM184A	0.17291	0.21761	169
7p21.1	chr7:1-26479368	TMEM196	0.17291	0.21761	169
7p21.1	chr7:1-26479368	TNRC18	0.17291	0.21761	169
7p21.1	chr7:1-26479368	TOMM7	0.17291	0.21761	169
7p21.1	chr7:1-26479368	TRA2A	0.17291	0.21761	169
7p21.1	chr7:1-26479368	TSPAN13	0.17291	0.21761	169
7p21.1	chr7:1-26479368	TTYH3	0.17291	0.21761	169
7p21.1	chr7:1-26479368	TWIST1	0.17291	0.21761	169
7p21.1	chr7:1-26479368	TWISTNB	0.17291	0.21761	169
7p21.1	chr7:1-26479368	U3|ENSG00000202233.1	0.17291	0.21761	169
7p21.1	chr7:1-26479368	U3|ENSG00000212422.1	0.17291	0.21761	169
7p21.1	chr7:1-26479368	UNCX	0.17291	0.21761	169
7p21.1	chr7:1-26479368	USP42	0.17291	0.21761	169
7p21.1	chr7:1-26479368	VWDE	0.17291	0.21761	169
7p21.1	chr7:1-26479368	WIPI2	0.17291	0.21761	169
7p21.1	chr7:1-26479368	ZDHHC4	0.17291	0.21761	169
7p21.1	chr7:1-26479368	ZFAND2A	0.17291	0.21761	169
7p21.1	chr7:1-26479368	ZNF12	0.17291	0.21761	169
7p21.1	chr7:1-26479368	ZNF815P	0.17291	0.21761	169
7p21.1	chr7:1-26479368	ZNF853	0.17291	0.21761	169
7p21.1	chr7:1-26479368	ZNF890P	0.17291	0.21761	169
7p21.1	chr7:1-26479368	snoU13|ENSG00000238394.1	0.17291	0.21761	169
7p21.1	chr7:1-26479368	snoU13|ENSG00000238781.1	0.17291	0.21761	169
7p21.1	chr7:1-26479368	snoU13|ENSG00000238849.1	0.17291	0.21761	169
7p21.1	chr7:1-26479368	snoU13|ENSG00000238857.1	0.17291	0.21761	169
7p21.1	chr7:1-26479368	snoU13|ENSG00000239098.1	0.17291	0.21761	169
7q31.2	chr7:116283302-116609814	CAPZA2	1.7078e-05	1.83e-05	4
7q31.2	chr7:116283302-116609814	MET	1.7078e-05	1.83e-05	4
7q31.2	chr7:116283302-116609814	RNA5SP239	1.7078e-05	1.83e-05	4
7q31.2	chr7:116283302-116609814	ST7	1.7078e-05	1.83e-05	4
8p11.21	chr8:41481309-42345619	AGPAT6	3.8726e-07	3.8726e-07	14
8p11.21	chr8:41481309-42345619	ANK1	3.8726e-07	3.8726e-07	14
8p11.21	chr8:41481309-42345619	AP3M2	3.8726e-07	3.8726e-07	14
8p11.21	chr8:41481309-42345619	DKK4	3.8726e-07	3.8726e-07	14
8p11.21	chr8:41481309-42345619	IKBKB	3.8726e-07	3.8726e-07	14
8p11.21	chr8:41481309-42345619	KAT6A	3.8726e-07	3.8726e-07	14
8p11.21	chr8:41481309-42345619	MIR486	3.8726e-07	3.8726e-07	14
8p11.21	chr8:41481309-42345619	PLAT	3.8726e-07	3.8726e-07	14
8p11.21	chr8:41481309-42345619	POLB	3.8726e-07	3.8726e-07	14
8p11.21	chr8:41481309-42345619	RN7SL149P	3.8726e-07	3.8726e-07	14
8p11.21	chr8:41481309-42345619	SLC20A2	3.8726e-07	3.8726e-07	14
8p11.21	chr8:41481309-42345619	SNORD112|ENSG00000238966.1	3.8726e-07	3.8726e-07	14
8p11.21	chr8:41481309-42345619	VDAC3	3.8726e-07	3.8726e-07	14
8p11.21	chr8:41481309-42345619	snoU13|ENSG00000238714.1	3.8726e-07	3.8726e-07	14
Xq28	chrX:153681678-153778091	FAM3A	1.4252e-08	1.4252e-08	9
Xq28	chrX:153681678-153778091	G6PD	1.4252e-08	1.4252e-08	9
Xq28	chrX:153681678-153778091	IKBKG	1.4252e-08	1.4252e-08	9
Xq28	chrX:153681678-153778091	LAGE3	1.4252e-08	1.4252e-08	9
Xq28	chrX:153681678-153778091	PLXNA3	1.4252e-08	1.4252e-08	9
Xq28	chrX:153681678-153778091	RN7SL697P	1.4252e-08	1.4252e-08	9
Xq28	chrX:153681678-153778091	RN7SL742P	1.4252e-08	1.4252e-08	9
Xq28	chrX:153681678-153778091	SLC10A3	1.4252e-08	1.4252e-08	9
Xq28	chrX:153681678-153778091	UBL4A	1.4252e-08	1.4252e-08	9

## Sheet: Supplementary Table S3
Supplementary Table S3. Summary of recurrent amplification peaks in LUAD.
cytoband	peak_range	q_value	residual_q_value	n_genes_in_amplicon	rep_gene	example_genes_cgc_first	example_genes_alpha
10p15.1	chr10:5030382-5134510	0.062869	0.062869	4	AKR1C2	AKR1C2, AKR1C3, U8	AKR1C2, AKR1C3, U8
11q13.3	chr11:68745684-69806082	2.5841e-07	2.5841e-07	10	CCND1	CCND1, FGF19, FGF3	CCND1, FGF19, FGF3
12p12.1	chr12:25233858-25401622	1.8018e-12	2.2272e-12	4	KRAS	KRAS, CASC1, LRMP	CASC1, KRAS, LRMP
12q14.1	chr12:58133257-58208652	1.5136e-15	3.0343e-09	9	CDK4	CDK4, AGAP2, AVIL	AGAP2, AVIL, CDK4
12q15	chr12:69212011-69244387	4.4652e-18	5.6449e-11	2	MDM2	MDM2, CPM	CPM, MDM2
13q33.3	chr13:88532506-115169878	0.027609	0.027609	161	ERCC5	ERCC5, GPC5, SOX21	ABCC4, ABHD13, ADPRHL1
14q13.3	chr14:36893517-36996019	5.2308e-67	5.2308e-67	1	SFTA3	SFTA3	SFTA3
16p11.2	chr16:29426413-31297449	0.20955	0.20955	87	FUS	FUS, ALDOA, ASPHD1	ALDOA, ASPHD1, BCKDK
17q12	chr17:37804811-37917511	0.00014381	0.00079609	8	ERBB2	ERBB2, GRB7, MIEN1	ERBB2, GRB7, MIEN1
17q23.1	chr17:57921224-57958614	6.4487e-07	3.015e-06	1	TUBD1	TUBD1	TUBD1
18q11.2	chr18:19442767-22758805	0.0060965	0.0060965	26	ZNF521	ZNF521, ANKRD29, C18orf8	ANKRD29, C18orf8, CABLES1
19q12	chr19:30029296-30607983	1.517e-10	1.517e-10	6	CCNE1	CCNE1, C19orf12, PLEKHF1	C19orf12, CCNE1, PLEKHF1
1p34.3	chr1:39332033-44105169	0.040181	0.040181	75	MPL	MPL, MYCL, AKIRIN1	AKIRIN1, BMP8A, BMP8B
1q21.3	chr1:150570986-151056062	2.2264e-28	2.2264e-28	17	ARNT	ARNT, MLLT11, SETDB1	ANXA9, ARNT, BNIPL
20p11.21	chr20:21734759-30731471	0.19771	0.19771	71	ABHD12	ABHD12, ACSS1, APMAP	ABHD12, ACSS1, APMAP
20q13.33	chr20:62157760-63025520	8.1427e-15	8.1427e-15	32	PTK6	PTK6, ABHD16B, ARFRP1	ABHD16B, ARFRP1, C20ORF135
22q11.22	chr22:22100719-23816427	0.0044292	0.0044292	32	BCR	BCR, MAPK1, CES5AP1	BCR, CES5AP1, GGTLC2
3q26.2	chr3:168654235-171019788	1.027e-07	1.027e-07	21	MECOM	MECOM, ACTRT3, CLDN11	ACTRT3, CLDN11, EIF5A2
4q12	chr4:55115761-59023475	0.060325	0.060325	34	FIP1L1	FIP1L1, KDR, KIT	AASDH, ARL9, CEP135
5p13.1	chr5:33498056-50133343	6.849e-09	0.020566	74	IL7R	IL7R, LIFR, RICTOR	ADAMTS12, AGXT2, AMACR
5p15.33	chr5:1288616-1300024	5.5544e-28	4.1687e-25	1	TERT	TERT	TERT
5q35.1	chr5:166764397-180915260	0.24967	0.24967	162	FGFR4	FGFR4, FLT4, NPM1	AACSP1, ADAMTS2, ARL10
6p21.1	chr6:41630784-42127221	0.00086111	0.00086111	13	CCND3	CCND3, TFEB, BYSL	BYSL, C6orf132, CCND3
7p11.2	chr7:54773427-55667984	1.0668e-07	4.4504e-07	5	EGFR	EGFR, LANCL2, SEC61G	EGFR, LANCL2, SEC61G
7p21.1	chr7:1-26479368	0.17291	0.21761	169	CARD11	CARD11, ETV1, HNRNPA2B1	ABCB5, ACTB, ADAP1
7q31.2	chr7:116283302-116609814	1.7078e-05	1.83e-05	4	MET	MET, CAPZA2, RNA5SP239	CAPZA2, MET, RNA5SP239
8p11.21	chr8:41481309-42345619	3.8726e-07	3.8726e-07	14	ANK1	ANK1, IKBKB, KAT6A	AGPAT6, ANK1, AP3M2
Xq28	chrX:153681678-153778091	1.4252e-08	1.4252e-08	9	FAM3A	FAM3A, G6PD, IKBKG	FAM3A, G6PD, IKBKG

## Sheet: Supplementary Table S4
Supplementary Table S4. Stage-specific frequencies of all amplified cytobands in LUSC.
stage	rank_in_stage	cytoband	peak_range	n_amp	n_stage	freq_amp	percent_amplified	q_value	residual_q_value
Stage I	1	3q26.33	chr3:181401404-182481981	96	236	0.40678	40.68	6.2505e-200	6.2505e-200
Stage I	2	5p15.33	chr5:1-1428010	38	236	0.161017	16.1	3.3442e-18	1.0187e-12
Stage I	3	8p11.23	chr8:38170522-38247105	37	236	0.15678	15.68	1.2933e-82	1.2933e-82
Stage I	4	5p12	chr5:32992360-50133343	31	236	0.131356	13.14	3.0539e-09	0.001765
Stage I	5	11q13.3	chr11:69699947-70248899	28	236	0.118644	11.86	5.606e-77	5.606e-77
Stage I	6	8q24.21	chr8:128297257-128423649	16	236	0.0677966	6.78	3.4304e-28	3.4304e-28
Stage I	7	12p13.33	chr12:1-3480534	14	236	0.059322	5.93	0.0059474	0.0059474
Stage I	8	4q12	chr4:56246865-56507740	14	236	0.059322	5.93	4.8768e-18	4.8768e-18
Stage I	9	19q13.2	chr19:38271451-39302021	13	236	0.0550847	5.51	5.9091e-25	2.6275e-10
Stage I	10	1q21.2	chr1:120523956-153556563	13	236	0.0550847	5.51	1.6618e-06	1.6618e-06
Stage I	11	20q11.21	chr20:26197900-30564096	13	236	0.0550847	5.51	1.8626e-05	1.8626e-05
Stage I	12	2p16.1	chr2:60529126-61267829	13	236	0.0550847	5.51	6.5608e-17	6.5608e-17
Stage I	13	9p13.3	chr9:35109573-36060450	13	236	0.0550847	5.51	1.2335e-10	1.2335e-10
Stage I	14	12q15	chr12:67206671-71365953	12	236	0.0508475	5.08	0.00092392	0.00092392
Stage I	15	6q12	chr6:63706479-65073682	12	236	0.0508475	5.08	0.00048569	0.0088629
Stage I	16	7q21.2	chr7:91474555-93654751	11	236	0.0466102	4.66	0.00014412	0.0001592
Stage I	17	2q31.2	chr2:178083264-178154838	10	236	0.0423729	4.24	3.7284e-05	3.7284e-05
Stage I	18	7p11.2	chr7:54781785-55694877	10	236	0.0423729	4.24	2.7945e-17	3.5196e-17
Stage I	19	14q32.33	chr14:98935959-107349540	9	236	0.0381356	3.81	0.064655	0.20759
Stage I	20	19q12	chr19:30287570-30465652	9	236	0.0381356	3.81	5.1112e-16	3.258e-07
Stage I	21	18p11.32	chr18:1-923766	8	236	0.0338983	3.39	0.19322	0.19322
Stage I	22	17q25.1	chr17:70468942-76301198	7	236	0.029661	2.97	0.001059	0.001059
Stage I	23	6p12.1	chr6:54187909-56484757	7	236	0.029661	2.97	0.0022695	0.077239
Stage I	24	14q13.3	chr14:36625634-38262673	6	236	0.0254237	2.54	0.0075183	0.023379
Stage I	25	18q11.2	chr18:23753292-24419705	6	236	0.0254237	2.54	0.0018911	0.0018911
Stage I	26	Xq28	chrX:147462113-155270560	4	236	0.0169492	1.69	0.08275	0.08275
Stage I	27	13q34	chr13:113773700-114847012	3	236	0.0127119	1.27	0.0083174	0.0083174
Stage I	28	15q26.3	chr15:98033377-102531392	3	236	0.0127119	1.27	8.9503e-05	8.9503e-05
Stage I	29	22q11.21	chr22:18613558-22141228	3	236	0.0127119	1.27	2.9109e-05	2.9109e-05
Stage II	1	3q26.33	chr3:181401404-182481981	62	158	0.392405	39.24	6.2505e-200	6.2505e-200
Stage II	2	5p12	chr5:32992360-50133343	30	158	0.189873	18.99	3.0539e-09	0.001765
Stage II	3	8p11.23	chr8:38170522-38247105	28	158	0.177215	17.72	1.2933e-82	1.2933e-82
Stage II	4	11q13.3	chr11:69699947-70248899	26	158	0.164557	16.46	5.606e-77	5.606e-77
Stage II	5	5p15.33	chr5:1-1428010	22	158	0.139241	13.92	3.3442e-18	1.0187e-12
Stage II	6	8q24.21	chr8:128297257-128423649	17	158	0.107595	10.76	3.4304e-28	3.4304e-28
Stage II	7	14q32.33	chr14:98935959-107349540	12	158	0.0759494	7.59	0.064655	0.20759
Stage II	8	19q13.2	chr19:38271451-39302021	12	158	0.0759494	7.59	5.9091e-25	2.6275e-10
Stage II	9	22q11.21	chr22:18613558-22141228	12	158	0.0759494	7.59	2.9109e-05	2.9109e-05
Stage II	10	7p11.2	chr7:54781785-55694877	12	158	0.0759494	7.59	2.7945e-17	3.5196e-17
Stage II	11	19q12	chr19:30287570-30465652	10	158	0.0632911	6.33	5.1112e-16	3.258e-07
Stage II	12	20q11.21	chr20:26197900-30564096	10	158	0.0632911	6.33	1.8626e-05	1.8626e-05
Stage II	13	4q12	chr4:56246865-56507740	10	158	0.0632911	6.33	4.8768e-18	4.8768e-18
Stage II	14	18q11.2	chr18:23753292-24419705	9	158	0.056962	5.7	0.0018911	0.0018911
Stage II	15	1q21.2	chr1:120523956-153556563	9	158	0.056962	5.7	1.6618e-06	1.6618e-06
Stage II	16	2p16.1	chr2:60529126-61267829	9	158	0.056962	5.7	6.5608e-17	6.5608e-17
Stage II	17	12p13.33	chr12:1-3480534	8	158	0.0506329	5.06	0.0059474	0.0059474
Stage II	18	14q13.3	chr14:36625634-38262673	8	158	0.0506329	5.06	0.0075183	0.023379
Stage II	19	6q12	chr6:63706479-65073682	8	158	0.0506329	5.06	0.00048569	0.0088629
Stage II	20	15q26.3	chr15:98033377-102531392	7	158	0.0443038	4.43	8.9503e-05	8.9503e-05
Stage II	21	17q25.1	chr17:70468942-76301198	6	158	0.0379747	3.8	0.001059	0.001059
Stage II	22	6p12.1	chr6:54187909-56484757	6	158	0.0379747	3.8	0.0022695	0.077239
Stage II	23	7q21.2	chr7:91474555-93654751	6	158	0.0379747	3.8	0.00014412	0.0001592
Stage II	24	9p13.3	chr9:35109573-36060450	6	158	0.0379747	3.8	1.2335e-10	1.2335e-10
Stage II	25	12q15	chr12:67206671-71365953	5	158	0.0316456	3.16	0.00092392	0.00092392
Stage II	26	13q34	chr13:113773700-114847012	4	158	0.0253165	2.53	0.0083174	0.0083174
Stage II	27	18p11.32	chr18:1-923766	4	158	0.0253165	2.53	0.19322	0.19322
Stage II	28	Xq28	chrX:147462113-155270560	4	158	0.0253165	2.53	0.08275	0.08275
Stage II	29	2q31.2	chr2:178083264-178154838	3	158	0.0189873	1.9	3.7284e-05	3.7284e-05
Stage III	1	3q26.33	chr3:181401404-182481981	31	83	0.373494	37.35	6.2505e-200	6.2505e-200
Stage III	2	8p11.23	chr8:38170522-38247105	18	83	0.216867	21.69	1.2933e-82	1.2933e-82
Stage III	3	5p12	chr5:32992360-50133343	15	83	0.180723	18.07	3.0539e-09	0.001765
Stage III	4	1q21.2	chr1:120523956-153556563	13	83	0.156627	15.66	1.6618e-06	1.6618e-06
Stage III	5	11q13.3	chr11:69699947-70248899	11	83	0.13253	13.25	5.606e-77	5.606e-77
Stage III	6	19q13.2	chr19:38271451-39302021	10	83	0.120482	12.05	5.9091e-25	2.6275e-10
Stage III	7	5p15.33	chr5:1-1428010	10	83	0.120482	12.05	3.3442e-18	1.0187e-12
Stage III	8	7p11.2	chr7:54781785-55694877	8	83	0.0963855	9.64	2.7945e-17	3.5196e-17
Stage III	9	17q25.1	chr17:70468942-76301198	6	83	0.0722892	7.23	0.001059	0.001059
Stage III	10	19q12	chr19:30287570-30465652	6	83	0.0722892	7.23	5.1112e-16	3.258e-07
Stage III	11	2p16.1	chr2:60529126-61267829	6	83	0.0722892	7.23	6.5608e-17	6.5608e-17
Stage III	12	9p13.3	chr9:35109573-36060450	6	83	0.0722892	7.23	1.2335e-10	1.2335e-10
Stage III	13	Xq28	chrX:147462113-155270560	6	83	0.0722892	7.23	0.08275	0.08275
Stage III	14	2q31.2	chr2:178083264-178154838	5	83	0.060241	6.02	3.7284e-05	3.7284e-05
Stage III	15	7q21.2	chr7:91474555-93654751	5	83	0.060241	6.02	0.00014412	0.0001592
Stage III	16	8q24.21	chr8:128297257-128423649	5	83	0.060241	6.02	3.4304e-28	3.4304e-28
Stage III	17	12p13.33	chr12:1-3480534	4	83	0.0481928	4.82	0.0059474	0.0059474
Stage III	18	15q26.3	chr15:98033377-102531392	4	83	0.0481928	4.82	8.9503e-05	8.9503e-05
Stage III	19	4q12	chr4:56246865-56507740	4	83	0.0481928	4.82	4.8768e-18	4.8768e-18
Stage III	20	13q34	chr13:113773700-114847012	3	83	0.0361446	3.61	0.0083174	0.0083174
Stage III	21	18p11.32	chr18:1-923766	3	83	0.0361446	3.61	0.19322	0.19322
Stage III	22	6p12.1	chr6:54187909-56484757	3	83	0.0361446	3.61	0.0022695	0.077239
Stage III	23	6q12	chr6:63706479-65073682	3	83	0.0361446	3.61	0.00048569	0.0088629
Stage III	24	12q15	chr12:67206671-71365953	2	83	0.0240964	2.41	0.00092392	0.00092392
Stage III	25	14q13.3	chr14:36625634-38262673	2	83	0.0240964	2.41	0.0075183	0.023379
Stage III	26	14q32.33	chr14:98935959-107349540	2	83	0.0240964	2.41	0.064655	0.20759
Stage III	27	20q11.21	chr20:26197900-30564096	2	83	0.0240964	2.41	1.8626e-05	1.8626e-05
Stage III	28	22q11.21	chr22:18613558-22141228	2	83	0.0240964	2.41	2.9109e-05	2.9109e-05
Stage III	29	18q11.2	chr18:23753292-24419705	0	83	0	0	0.0018911	0.0018911
Stage IV	1	3q26.33	chr3:181401404-182481981	3	7	0.428571	42.86	6.2505e-200	6.2505e-200
Stage IV	2	5p15.33	chr5:1-1428010	3	7	0.428571	42.86	3.3442e-18	1.0187e-12
Stage IV	3	8p11.23	chr8:38170522-38247105	2	7	0.285714	28.57	1.2933e-82	1.2933e-82
Stage IV	4	12p13.33	chr12:1-3480534	1	7	0.142857	14.29	0.0059474	0.0059474
Stage IV	5	19q12	chr19:30287570-30465652	1	7	0.142857	14.29	5.1112e-16	3.258e-07
Stage IV	6	1q21.2	chr1:120523956-153556563	1	7	0.142857	14.29	1.6618e-06	1.6618e-06
Stage IV	7	2p16.1	chr2:60529126-61267829	1	7	0.142857	14.29	6.5608e-17	6.5608e-17
Stage IV	8	5p12	chr5:32992360-50133343	1	7	0.142857	14.29	3.0539e-09	0.001765
Stage IV	9	6p12.1	chr6:54187909-56484757	1	7	0.142857	14.29	0.0022695	0.077239
Stage IV	10	6q12	chr6:63706479-65073682	1	7	0.142857	14.29	0.00048569	0.0088629
Stage IV	11	7p11.2	chr7:54781785-55694877	1	7	0.142857	14.29	2.7945e-17	3.5196e-17
Stage IV	12	7q21.2	chr7:91474555-93654751	1	7	0.142857	14.29	0.00014412	0.0001592
Stage IV	13	9p13.3	chr9:35109573-36060450	1	7	0.142857	14.29	1.2335e-10	1.2335e-10
Stage IV	14	11q13.3	chr11:69699947-70248899	0	7	0	0	5.606e-77	5.606e-77
Stage IV	15	12q15	chr12:67206671-71365953	0	7	0	0	0.00092392	0.00092392
Stage IV	16	13q34	chr13:113773700-114847012	0	7	0	0	0.0083174	0.0083174
Stage IV	17	14q13.3	chr14:36625634-38262673	0	7	0	0	0.0075183	0.023379
Stage IV	18	14q32.33	chr14:98935959-107349540	0	7	0	0	0.064655	0.20759
Stage IV	19	15q26.3	chr15:98033377-102531392	0	7	0	0	8.9503e-05	8.9503e-05
Stage IV	20	17q25.1	chr17:70468942-76301198	0	7	0	0	0.001059	0.001059
Stage IV	21	18p11.32	chr18:1-923766	0	7	0	0	0.19322	0.19322
Stage IV	22	18q11.2	chr18:23753292-24419705	0	7	0	0	0.0018911	0.0018911
Stage IV	23	19q13.2	chr19:38271451-39302021	0	7	0	0	5.9091e-25	2.6275e-10
Stage IV	24	20q11.21	chr20:26197900-30564096	0	7	0	0	1.8626e-05	1.8626e-05
Stage IV	25	22q11.21	chr22:18613558-22141228	0	7	0	0	2.9109e-05	2.9109e-05
Stage IV	26	2q31.2	chr2:178083264-178154838	0	7	0	0	3.7284e-05	3.7284e-05
Stage IV	27	4q12	chr4:56246865-56507740	0	7	0	0	4.8768e-18	4.8768e-18
Stage IV	28	8q24.21	chr8:128297257-128423649	0	7	0	0	3.4304e-28	3.4304e-28
Stage IV	29	Xq28	chrX:147462113-155270560	0	7	0	0	0.08275	0.08275

## Sheet: Supplementary Table S5
Supplementary Table S5. Gene content of all amplified cytobands in LUSC.
cytoband	peak_range	gene	q_value	residual_q_value	n_genes_in_amplicon
11q13.3	chr11:69699947-70248899	ANO1	5.606e-77	5.606e-77	5
11q13.3	chr11:69699947-70248899	CTTN	5.606e-77	5.606e-77	5
11q13.3	chr11:69699947-70248899	FADD	5.606e-77	5.606e-77	5
11q13.3	chr11:69699947-70248899	MIR548K	5.606e-77	5.606e-77	5
11q13.3	chr11:69699947-70248899	PPFIA1	5.606e-77	5.606e-77	5
12p13.33	chr12:1-3480534	ADIPOR2	0.0059474	0.0059474	32
12p13.33	chr12:1-3480534	B4GALNT3	0.0059474	0.0059474	32
12p13.33	chr12:1-3480534	CACNA1C	0.0059474	0.0059474	32
12p13.33	chr12:1-3480534	CACNA2D4	0.0059474	0.0059474	32
12p13.33	chr12:1-3480534	CBX3P4	0.0059474	0.0059474	32
12p13.33	chr12:1-3480534	CCDC77	0.0059474	0.0059474	32
12p13.33	chr12:1-3480534	DCP1B	0.0059474	0.0059474	32
12p13.33	chr12:1-3480534	ERC1	0.0059474	0.0059474	32
12p13.33	chr12:1-3480534	FAM138D	0.0059474	0.0059474	32
12p13.33	chr12:1-3480534	FBXL14	0.0059474	0.0059474	32
12p13.33	chr12:1-3480534	FKBP4	0.0059474	0.0059474	32
12p13.33	chr12:1-3480534	FOXM1	0.0059474	0.0059474	32
12p13.33	chr12:1-3480534	IQSEC3	0.0059474	0.0059474	32
12p13.33	chr12:1-3480534	ITFG2	0.0059474	0.0059474	32
12p13.33	chr12:1-3480534	KDM5A	0.0059474	0.0059474	32
12p13.33	chr12:1-3480534	LINC00940	0.0059474	0.0059474	32
12p13.33	chr12:1-3480534	LINC00942	0.0059474	0.0059474	32
12p13.33	chr12:1-3480534	LRTM2	0.0059474	0.0059474	32
12p13.33	chr12:1-3480534	MIR3649	0.0059474	0.0059474	32
12p13.33	chr12:1-3480534	NINJ2	0.0059474	0.0059474	32
12p13.33	chr12:1-3480534	NRIP2	0.0059474	0.0059474	32
12p13.33	chr12:1-3480534	RAD52	0.0059474	0.0059474	32
12p13.33	chr12:1-3480534	RHNO1	0.0059474	0.0059474	32
12p13.33	chr12:1-3480534	RN7SL852P	0.0059474	0.0059474	32
12p13.33	chr12:1-3480534	RNU4ATAC16P	0.0059474	0.0059474	32
12p13.33	chr12:1-3480534	SLC6A12	0.0059474	0.0059474	32
12p13.33	chr12:1-3480534	SLC6A13	0.0059474	0.0059474	32
12p13.33	chr12:1-3480534	TEAD4	0.0059474	0.0059474	32
12p13.33	chr12:1-3480534	TSPAN9	0.0059474	0.0059474	32
12p13.33	chr12:1-3480534	TULP3	0.0059474	0.0059474	32
12p13.33	chr12:1-3480534	WNK1	0.0059474	0.0059474	32
12p13.33	chr12:1-3480534	WNT5B	0.0059474	0.0059474	32
12q15	chr12:67206671-71365953	BEST3	0.00092392	0.00092392	26
12q15	chr12:67206671-71365953	CAND1	0.00092392	0.00092392	26
12q15	chr12:67206671-71365953	CCT2	0.00092392	0.00092392	26
12q15	chr12:67206671-71365953	CNOT2	0.00092392	0.00092392	26
12q15	chr12:67206671-71365953	CPM	0.00092392	0.00092392	26
12q15	chr12:67206671-71365953	CPSF6	0.00092392	0.00092392	26
12q15	chr12:67206671-71365953	DYRK2	0.00092392	0.00092392	26
12q15	chr12:67206671-71365953	FRS2	0.00092392	0.00092392	26
12q15	chr12:67206671-71365953	IFNG	0.00092392	0.00092392	26
12q15	chr12:67206671-71365953	IL22	0.00092392	0.00092392	26
12q15	chr12:67206671-71365953	IL26	0.00092392	0.00092392	26
12q15	chr12:67206671-71365953	KCNMB4	0.00092392	0.00092392	26
12q15	chr12:67206671-71365953	LRRC10	0.00092392	0.00092392	26
12q15	chr12:67206671-71365953	LYZ	0.00092392	0.00092392	26
12q15	chr12:67206671-71365953	MDM1	0.00092392	0.00092392	26
12q15	chr12:67206671-71365953	MDM2	0.00092392	0.00092392	26
12q15	chr12:67206671-71365953	MYRFL	0.00092392	0.00092392	26
12q15	chr12:67206671-71365953	NUP107	0.00092392	0.00092392	26
12q15	chr12:67206671-71365953	PTPRB	0.00092392	0.00092392	26
12q15	chr12:67206671-71365953	PTPRR	0.00092392	0.00092392	26
12q15	chr12:67206671-71365953	RAB3IP	0.00092392	0.00092392	26
12q15	chr12:67206671-71365953	RAP1B	0.00092392	0.00092392	26
12q15	chr12:67206671-71365953	RN7SL804P	0.00092392	0.00092392	26
12q15	chr12:67206671-71365953	SLC35E3	0.00092392	0.00092392	26
12q15	chr12:67206671-71365953	SNORA70G	0.00092392	0.00092392	26
12q15	chr12:67206671-71365953	YEATS4	0.00092392	0.00092392	26
13q34	chr13:113773700-114847012	ADPRHL1	0.0083174	0.0083174	20
13q34	chr13:113773700-114847012	ATP4B	0.0083174	0.0083174	20
13q34	chr13:113773700-114847012	CUL4A	0.0083174	0.0083174	20
13q34	chr13:113773700-114847012	DCUN1D2	0.0083174	0.0083174	20
13q34	chr13:113773700-114847012	F10	0.0083174	0.0083174	20
13q34	chr13:113773700-114847012	F7	0.0083174	0.0083174	20
13q34	chr13:113773700-114847012	GAS6	0.0083174	0.0083174	20
13q34	chr13:113773700-114847012	GRK1	0.0083174	0.0083174	20
13q34	chr13:113773700-114847012	GRTP1	0.0083174	0.0083174	20
13q34	chr13:113773700-114847012	LAMP1	0.0083174	0.0083174	20
13q34	chr13:113773700-114847012	LINC00452	0.0083174	0.0083174	20
13q34	chr13:113773700-114847012	LINC00453	0.0083174	0.0083174	20
13q34	chr13:113773700-114847012	LINC00454	0.0083174	0.0083174	20
13q34	chr13:113773700-114847012	LINC00565	0.0083174	0.0083174	20
13q34	chr13:113773700-114847012	PCID2	0.0083174	0.0083174	20
13q34	chr13:113773700-114847012	PROZ	0.0083174	0.0083174	20
13q34	chr13:113773700-114847012	RASA3	0.0083174	0.0083174	20
13q34	chr13:113773700-114847012	TFDP1	0.0083174	0.0083174	20
13q34	chr13:113773700-114847012	TMCO3	0.0083174	0.0083174	20
13q34	chr13:113773700-114847012	TMEM255B	0.0083174	0.0083174	20
14q13.3	chr14:36625634-38262673	DPPA3P2	0.0075183	0.023379	14
14q13.3	chr14:36625634-38262673	FOXA1	0.0075183	0.023379	14
14q13.3	chr14:36625634-38262673	LINC00609	0.0075183	0.023379	14
14q13.3	chr14:36625634-38262673	MBIP	0.0075183	0.023379	14
14q13.3	chr14:36625634-38262673	MIPOL1	0.0075183	0.023379	14
14q13.3	chr14:36625634-38262673	MIR4503	0.0075183	0.023379	14
14q13.3	chr14:36625634-38262673	PAX9	0.0075183	0.023379	14
14q13.3	chr14:36625634-38262673	PTCSC3	0.0075183	0.023379	14
14q13.3	chr14:36625634-38262673	RN7SKP21	0.0075183	0.023379	14
14q13.3	chr14:36625634-38262673	RN7SKP257	0.0075183	0.023379	14
14q13.3	chr14:36625634-38262673	SFTA3	0.0075183	0.023379	14
14q13.3	chr14:36625634-38262673	SLC25A21	0.0075183	0.023379	14
14q13.3	chr14:36625634-38262673	SNORA42|ENSG00000200385.1	0.0075183	0.023379	14
14q13.3	chr14:36625634-38262673	TTC6	0.0075183	0.023379	14
14q32.33	chr14:98935959-107349540	ADAM6	0.064655	0.20759	180
14q32.33	chr14:98935959-107349540	ADSSL1	0.064655	0.20759	180
14q32.33	chr14:98935959-107349540	AHNAK2	0.064655	0.20759	180
14q32.33	chr14:98935959-107349540	AKT1	0.064655	0.20759	180
14q32.33	chr14:98935959-107349540	AMN	0.064655	0.20759	180
14q32.33	chr14:98935959-107349540	ANKRD9	0.064655	0.20759	180
14q32.33	chr14:98935959-107349540	APOPT1	0.064655	0.20759	180
14q32.33	chr14:98935959-107349540	ASPG	0.064655	0.20759	180
14q32.33	chr14:98935959-107349540	BAG5	0.064655	0.20759	180
14q32.33	chr14:98935959-107349540	BCL11B	0.064655	0.20759	180
14q32.33	chr14:98935959-107349540	BEGAIN	0.064655	0.20759	180
14q32.33	chr14:98935959-107349540	BRF1	0.064655	0.20759	180
14q32.33	chr14:98935959-107349540	BTBD6	0.064655	0.20759	180
14q32.33	chr14:98935959-107349540	C14orf144	0.064655	0.20759	180
14q32.33	chr14:98935959-107349540	C14orf177	0.064655	0.20759	180
14q32.33	chr14:98935959-107349540	C14orf180	0.064655	0.20759	180
14q32.33	chr14:98935959-107349540	C14orf2	0.064655	0.20759	180
14q32.33	chr14:98935959-107349540	C14orf79	0.064655	0.20759	180
14q32.33	chr14:98935959-107349540	C14orf80	0.064655	0.20759	180
14q32.33	chr14:98935959-107349540	CCDC85C	0.064655	0.20759	180
14q32.33	chr14:98935959-107349540	CCNK	0.064655	0.20759	180
14q32.33	chr14:98935959-107349540	CDC42BPB	0.064655	0.20759	180
14q32.33	chr14:98935959-107349540	CDCA4	0.064655	0.20759	180
14q32.33	chr14:98935959-107349540	CEP170B	0.064655	0.20759	180
14q32.33	chr14:98935959-107349540	CINP	0.064655	0.20759	180
14q32.33	chr14:98935959-107349540	CKB	0.064655	0.20759	180
14q32.33	chr14:98935959-107349540	CRIP1	0.064655	0.20759	180
14q32.33	chr14:98935959-107349540	CRIP2	0.064655	0.20759	180
14q32.33	chr14:98935959-107349540	CYP46A1	0.064655	0.20759	180
14q32.33	chr14:98935959-107349540	DEGS2	0.064655	0.20759	180
14q32.33	chr14:98935959-107349540	DIO3	0.064655	0.20759	180
14q32.33	chr14:98935959-107349540	DIO3OS	0.064655	0.20759	180
14q32.33	chr14:98935959-107349540	DLK1	0.064655	0.20759	180
14q32.33	chr14:98935959-107349540	DYNC1H1	0.064655	0.20759	180
14q32.33	chr14:98935959-107349540	EIF5	0.064655	0.20759	180
14q32.33	chr14:98935959-107349540	EML1	0.064655	0.20759	180
14q32.33	chr14:98935959-107349540	EVL	0.064655	0.20759	180
14q32.33	chr14:98935959-107349540	EXOC3L4	0.064655	0.20759	180
14q32.33	chr14:98935959-107349540	GPR132	0.064655	0.20759	180
14q32.33	chr14:98935959-107349540	HHIPL1	0.064655	0.20759	180
14q32.33	chr14:98935959-107349540	HSP90AA1	0.064655	0.20759	180
14q32.33	chr14:98935959-107349540	IGHA1	0.064655	0.20759	180
14q32.33	chr14:98935959-107349540	IGHA2	0.064655	0.20759	180
14q32.33	chr14:98935959-107349540	IGHD	0.064655	0.20759	180
14q32.33	chr14:98935959-107349540	IGHE	0.064655	0.20759	180
14q32.33	chr14:98935959-107349540	IGHG1	0.064655	0.20759	180
14q32.33	chr14:98935959-107349540	IGHG2	0.064655	0.20759	180
14q32.33	chr14:98935959-107349540	IGHG3	0.064655	0.20759	180
14q32.33	chr14:98935959-107349540	IGHG4	0.064655	0.20759	180
14q32.33	chr14:98935959-107349540	IGHJ1	0.064655	0.20759	180
14q32.33	chr14:98935959-107349540	IGHJ2	0.064655	0.20759	180
14q32.33	chr14:98935959-107349540	IGHJ3	0.064655	0.20759	180
14q32.33	chr14:98935959-107349540	IGHJ4	0.064655	0.20759	180
14q32.33	chr14:98935959-107349540	IGHJ5	0.064655	0.20759	180
14q32.33	chr14:98935959-107349540	IGHJ6	0.064655	0.20759	180
14q32.33	chr14:98935959-107349540	IGHM	0.064655	0.20759	180
14q32.33	chr14:98935959-107349540	INF2	0.064655	0.20759	180
14q32.33	chr14:98935959-107349540	JAG2	0.064655	0.20759	180
14q32.33	chr14:98935959-107349540	KIAA0125	0.064655	0.20759	180
14q32.33	chr14:98935959-107349540	KIF26A	0.064655	0.20759	180
14q32.33	chr14:98935959-107349540	KLC1	0.064655	0.20759	180
14q32.33	chr14:98935959-107349540	LINC00221	0.064655	0.20759	180
14q32.33	chr14:98935959-107349540	LINC00226	0.064655	0.20759	180
14q32.33	chr14:98935959-107349540	LINC00523	0.064655	0.20759	180
14q32.33	chr14:98935959-107349540	LINC00524	0.064655	0.20759	180
14q32.33	chr14:98935959-107349540	LINC00605	0.064655	0.20759	180
14q32.33	chr14:98935959-107349540	LINC00637	0.064655	0.20759	180
14q32.33	chr14:98935959-107349540	LINC00638	0.064655	0.20759	180
14q32.33	chr14:98935959-107349540	LINC00677	0.064655	0.20759	180
14q32.33	chr14:98935959-107349540	MARK3	0.064655	0.20759	180
14q32.33	chr14:98935959-107349540	MEG3	0.064655	0.20759	180
14q32.33	chr14:98935959-107349540	MEG8	0.064655	0.20759	180
14q32.33	chr14:98935959-107349540	MEG9	0.064655	0.20759	180
14q32.33	chr14:98935959-107349540	MIR1193	0.064655	0.20759	180
14q32.33	chr14:98935959-107349540	MIR1197	0.064655	0.20759	180
14q32.33	chr14:98935959-107349540	MIR127	0.064655	0.20759	180
14q32.33	chr14:98935959-107349540	MIR134	0.064655	0.20759	180
14q32.33	chr14:98935959-107349540	MIR136	0.064655	0.20759	180
14q32.33	chr14:98935959-107349540	MIR151B	0.064655	0.20759	180
14q32.33	chr14:98935959-107349540	MIR154	0.064655	0.20759	180
14q32.33	chr14:98935959-107349540	MIR203	0.064655	0.20759	180
14q32.33	chr14:98935959-107349540	MIR2392	0.064655	0.20759	180
14q32.33	chr14:98935959-107349540	MIR299	0.064655	0.20759	180
14q32.33	chr14:98935959-107349540	MIR300	0.064655	0.20759	180
14q32.33	chr14:98935959-107349540	MIR323A	0.064655	0.20759	180
14q32.33	chr14:98935959-107349540	MIR323B	0.064655	0.20759	180
14q32.33	chr14:98935959-107349540	MIR337	0.064655	0.20759	180
14q32.33	chr14:98935959-107349540	MIR342	0.064655	0.20759	180
14q32.33	chr14:98935959-107349540	MIR345	0.064655	0.20759	180
14q32.33	chr14:98935959-107349540	MIR369	0.064655	0.20759	180
14q32.33	chr14:98935959-107349540	MIR370	0.064655	0.20759	180
14q32.33	chr14:98935959-107349540	MIR376A1	0.064655	0.20759	180
14q32.33	chr14:98935959-107349540	MIR376C	0.064655	0.20759	180
14q32.33	chr14:98935959-107349540	MIR377	0.064655	0.20759	180
14q32.33	chr14:98935959-107349540	MIR379	0.064655	0.20759	180
14q32.33	chr14:98935959-107349540	MIR380	0.064655	0.20759	180
14q32.33	chr14:98935959-107349540	MIR381	0.064655	0.20759	180
14q32.33	chr14:98935959-107349540	MIR381HG	0.064655	0.20759	180
14q32.33	chr14:98935959-107349540	MIR382	0.064655	0.20759	180
14q32.33	chr14:98935959-107349540	MIR409	0.064655	0.20759	180
14q32.33	chr14:98935959-107349540	MIR410	0.064655	0.20759	180
14q32.33	chr14:98935959-107349540	MIR411	0.064655	0.20759	180
14q32.33	chr14:98935959-107349540	MIR412	0.064655	0.20759	180
14q32.33	chr14:98935959-107349540	MIR4309	0.064655	0.20759	180
14q32.33	chr14:98935959-107349540	MIR431	0.064655	0.20759	180
14q32.33	chr14:98935959-107349540	MIR432	0.064655	0.20759	180
14q32.33	chr14:98935959-107349540	MIR433	0.064655	0.20759	180
14q32.33	chr14:98935959-107349540	MIR4710	0.064655	0.20759	180
14q32.33	chr14:98935959-107349540	MIR485	0.064655	0.20759	180
14q32.33	chr14:98935959-107349540	MIR487A	0.064655	0.20759	180
14q32.33	chr14:98935959-107349540	MIR487B	0.064655	0.20759	180
14q32.33	chr14:98935959-107349540	MIR493	0.064655	0.20759	180
14q32.33	chr14:98935959-107349540	MIR494	0.064655	0.20759	180
14q32.33	chr14:98935959-107349540	MIR495	0.064655	0.20759	180
14q32.33	chr14:98935959-107349540	MIR496	0.064655	0.20759	180
14q32.33	chr14:98935959-107349540	MIR539	0.064655	0.20759	180
14q32.33	chr14:98935959-107349540	MIR541	0.064655	0.20759	180
14q32.33	chr14:98935959-107349540	MIR543	0.064655	0.20759	180
14q32.33	chr14:98935959-107349540	MIR544A	0.064655	0.20759	180
14q32.33	chr14:98935959-107349540	MIR654	0.064655	0.20759	180
14q32.33	chr14:98935959-107349540	MIR655	0.064655	0.20759	180
14q32.33	chr14:98935959-107349540	MIR656	0.064655	0.20759	180
14q32.33	chr14:98935959-107349540	MIR665	0.064655	0.20759	180
14q32.33	chr14:98935959-107349540	MIR758	0.064655	0.20759	180
14q32.33	chr14:98935959-107349540	MIR770	0.064655	0.20759	180
14q32.33	chr14:98935959-107349540	MIR889	0.064655	0.20759	180
14q32.33	chr14:98935959-107349540	MOK	0.064655	0.20759	180
14q32.33	chr14:98935959-107349540	MTA1	0.064655	0.20759	180
14q32.33	chr14:98935959-107349540	NUDT14	0.064655	0.20759	180
14q32.33	chr14:98935959-107349540	PACS2	0.064655	0.20759	180
14q32.33	chr14:98935959-107349540	PLD4	0.064655	0.20759	180
14q32.33	chr14:98935959-107349540	PPP1R13B	0.064655	0.20759	180
14q32.33	chr14:98935959-107349540	PPP2R5C	0.064655	0.20759	180
14q32.33	chr14:98935959-107349540	RCOR1	0.064655	0.20759	180
14q32.33	chr14:98935959-107349540	RD3L	0.064655	0.20759	180
14q32.33	chr14:98935959-107349540	RN7SKP92	0.064655	0.20759	180
14q32.33	chr14:98935959-107349540	RN7SL472P	0.064655	0.20759	180
14q32.33	chr14:98935959-107349540	RN7SL523P	0.064655	0.20759	180
14q32.33	chr14:98935959-107349540	RN7SL546P	0.064655	0.20759	180
14q32.33	chr14:98935959-107349540	RN7SL634P	0.064655	0.20759	180
14q32.33	chr14:98935959-107349540	RNA5SP389	0.064655	0.20759	180
14q32.33	chr14:98935959-107349540	RTL1	0.064655	0.20759	180
14q32.33	chr14:98935959-107349540	SETD3	0.064655	0.20759	180
14q32.33	chr14:98935959-107349540	SIVA1	0.064655	0.20759	180
14q32.33	chr14:98935959-107349540	SLC25A29	0.064655	0.20759	180
14q32.33	chr14:98935959-107349540	SLC25A47	0.064655	0.20759	180
14q32.33	chr14:98935959-107349540	SNORA28	0.064655	0.20759	180
14q32.33	chr14:98935959-107349540	SNORD112|ENSG00000251769.1	0.064655	0.20759	180
14q32.33	chr14:98935959-107349540	SNORD112|ENSG00000251918.1	0.064655	0.20759	180
14q32.33	chr14:98935959-107349540	SNORD112|ENSG00000251949.1	0.064655	0.20759	180
14q32.33	chr14:98935959-107349540	SNORD112|ENSG00000252009.1	0.064655	0.20759	180
14q32.33	chr14:98935959-107349540	SNORD112|ENSG00000252144.1	0.064655	0.20759	180
14q32.33	chr14:98935959-107349540	SNORD112|ENSG00000252873.1	0.064655	0.20759	180
14q32.33	chr14:98935959-107349540	SNORD113|ENSG00000200150.1	0.064655	0.20759	180
14q32.33	chr14:98935959-107349540	SNORD113|ENSG00000201036.1	0.064655	0.20759	180
14q32.33	chr14:98935959-107349540	SNORD113|ENSG00000201500.1	0.064655	0.20759	180
14q32.33	chr14:98935959-107349540	SNORD113|ENSG00000201710.1	0.064655	0.20759	180
14q32.33	chr14:98935959-107349540	SNORD113|ENSG00000222095.1	0.064655	0.20759	180
14q32.33	chr14:98935959-107349540	SNORD113|ENSG00000222185.1	0.064655	0.20759	180
14q32.33	chr14:98935959-107349540	SNORD51|ENSG00000202275.1	0.064655	0.20759	180
14q32.33	chr14:98935959-107349540	TDRD9	0.064655	0.20759	180
14q32.33	chr14:98935959-107349540	TECPR2	0.064655	0.20759	180
14q32.33	chr14:98935959-107349540	TEX22	0.064655	0.20759	180
14q32.33	chr14:98935959-107349540	TMEM121	0.064655	0.20759	180
14q32.33	chr14:98935959-107349540	TMEM179	0.064655	0.20759	180
14q32.33	chr14:98935959-107349540	TNFAIP2	0.064655	0.20759	180
14q32.33	chr14:98935959-107349540	TRAF3	0.064655	0.20759	180
14q32.33	chr14:98935959-107349540	TRMT61A	0.064655	0.20759	180
14q32.33	chr14:98935959-107349540	U3|ENSG00000206761.1	0.064655	0.20759	180
14q32.33	chr14:98935959-107349540	U6|ENSG00000272439.1	0.064655	0.20759	180
14q32.33	chr14:98935959-107349540	WARS	0.064655	0.20759	180
14q32.33	chr14:98935959-107349540	WDR20	0.064655	0.20759	180
14q32.33	chr14:98935959-107349540	WDR25	0.064655	0.20759	180
14q32.33	chr14:98935959-107349540	XRCC3	0.064655	0.20759	180
14q32.33	chr14:98935959-107349540	YY1	0.064655	0.20759	180
14q32.33	chr14:98935959-107349540	ZBTB42	0.064655	0.20759	180
14q32.33	chr14:98935959-107349540	ZFYVE21	0.064655	0.20759	180
14q32.33	chr14:98935959-107349540	ZNF839	0.064655	0.20759	180
14q32.33	chr14:98935959-107349540	snoU13|ENSG00000238853.1	0.064655	0.20759	180
14q32.33	chr14:98935959-107349540	snoU13|ENSG00000239061.1	0.064655	0.20759	180
15q26.3	chr15:98033377-102531392	ADAMTS17	8.9503e-05	8.9503e-05	38
15q26.3	chr15:98033377-102531392	ALDH1A3	8.9503e-05	8.9503e-05	38
15q26.3	chr15:98033377-102531392	ARRDC4	8.9503e-05	8.9503e-05	38
15q26.3	chr15:98033377-102531392	ASB7	8.9503e-05	8.9503e-05	38
15q26.3	chr15:98033377-102531392	CERS3	8.9503e-05	8.9503e-05	38
15q26.3	chr15:98033377-102531392	CHSY1	8.9503e-05	8.9503e-05	38
15q26.3	chr15:98033377-102531392	DDX11L9	8.9503e-05	8.9503e-05	38
15q26.3	chr15:98033377-102531392	DKFZP779J2370	8.9503e-05	8.9503e-05	38
15q26.3	chr15:98033377-102531392	DNM1P46	8.9503e-05	8.9503e-05	38
15q26.3	chr15:98033377-102531392	DNM1P47	8.9503e-05	8.9503e-05	38
15q26.3	chr15:98033377-102531392	FAM138E	8.9503e-05	8.9503e-05	38
15q26.3	chr15:98033377-102531392	FAM169B	8.9503e-05	8.9503e-05	38
15q26.3	chr15:98033377-102531392	IGF1R	8.9503e-05	8.9503e-05	38
15q26.3	chr15:98033377-102531392	LINC00923	8.9503e-05	8.9503e-05	38
15q26.3	chr15:98033377-102531392	LINS	8.9503e-05	8.9503e-05	38
15q26.3	chr15:98033377-102531392	LRRC28	8.9503e-05	8.9503e-05	38
15q26.3	chr15:98033377-102531392	LRRK1	8.9503e-05	8.9503e-05	38
15q26.3	chr15:98033377-102531392	LYSMD4	8.9503e-05	8.9503e-05	38
15q26.3	chr15:98033377-102531392	MEF2A	8.9503e-05	8.9503e-05	38
15q26.3	chr15:98033377-102531392	MIR4714	8.9503e-05	8.9503e-05	38
15q26.3	chr15:98033377-102531392	OR4F13P	8.9503e-05	8.9503e-05	38
15q26.3	chr15:98033377-102531392	OR4F15	8.9503e-05	8.9503e-05	38
15q26.3	chr15:98033377-102531392	OR4F4	8.9503e-05	8.9503e-05	38
15q26.3	chr15:98033377-102531392	OR4F6	8.9503e-05	8.9503e-05	38
15q26.3	chr15:98033377-102531392	PCSK6	8.9503e-05	8.9503e-05	38
15q26.3	chr15:98033377-102531392	PGPEP1L	8.9503e-05	8.9503e-05	38
15q26.3	chr15:98033377-102531392	RN7SL209P	8.9503e-05	8.9503e-05	38
15q26.3	chr15:98033377-102531392	RN7SL484P	8.9503e-05	8.9503e-05	38
15q26.3	chr15:98033377-102531392	RNA5SP402	8.9503e-05	8.9503e-05	38
15q26.3	chr15:98033377-102531392	SNRPA1	8.9503e-05	8.9503e-05	38
15q26.3	chr15:98033377-102531392	SPATA41	8.9503e-05	8.9503e-05	38
15q26.3	chr15:98033377-102531392	SYNM	8.9503e-05	8.9503e-05	38
15q26.3	chr15:98033377-102531392	TARSL2	8.9503e-05	8.9503e-05	38
15q26.3	chr15:98033377-102531392	TM2D3	8.9503e-05	8.9503e-05	38
15q26.3	chr15:98033377-102531392	TTC23	8.9503e-05	8.9503e-05	38
15q26.3	chr15:98033377-102531392	VIMP	8.9503e-05	8.9503e-05	38
15q26.3	chr15:98033377-102531392	WASH3P	8.9503e-05	8.9503e-05	38
15q26.3	chr15:98033377-102531392	snoU13|ENSG00000238502.1	8.9503e-05	8.9503e-05	38
17q25.1	chr17:70468942-76301198	AANAT	0.001059	0.001059	122
17q25.1	chr17:70468942-76301198	ACOX1	0.001059	0.001059	122
17q25.1	chr17:70468942-76301198	AFMID	0.001059	0.001059	122
17q25.1	chr17:70468942-76301198	ARMC7	0.001059	0.001059	122
17q25.1	chr17:70468942-76301198	ATP5H	0.001059	0.001059	122
17q25.1	chr17:70468942-76301198	BIRC5	0.001059	0.001059	122
17q25.1	chr17:70468942-76301198	BTBD17	0.001059	0.001059	122
17q25.1	chr17:70468942-76301198	C17orf77	0.001059	0.001059	122
17q25.1	chr17:70468942-76301198	C17orf80	0.001059	0.001059	122
17q25.1	chr17:70468942-76301198	C17orf99	0.001059	0.001059	122
17q25.1	chr17:70468942-76301198	CASKIN2	0.001059	0.001059	122
17q25.1	chr17:70468942-76301198	CD300A	0.001059	0.001059	122
17q25.1	chr17:70468942-76301198	CD300C	0.001059	0.001059	122
17q25.1	chr17:70468942-76301198	CD300E	0.001059	0.001059	122
17q25.1	chr17:70468942-76301198	CD300LB	0.001059	0.001059	122
17q25.1	chr17:70468942-76301198	CD300LD	0.001059	0.001059	122
17q25.1	chr17:70468942-76301198	CD300LF	0.001059	0.001059	122
17q25.1	chr17:70468942-76301198	CDC42EP4	0.001059	0.001059	122
17q25.1	chr17:70468942-76301198	CDK3	0.001059	0.001059	122
17q25.1	chr17:70468942-76301198	CDR2L	0.001059	0.001059	122
17q25.1	chr17:70468942-76301198	COG1	0.001059	0.001059	122
17q25.1	chr17:70468942-76301198	CPSF4L	0.001059	0.001059	122
17q25.1	chr17:70468942-76301198	CYGB	0.001059	0.001059	122
17q25.1	chr17:70468942-76301198	DNAI2	0.001059	0.001059	122
17q25.1	chr17:70468942-76301198	EVPL	0.001059	0.001059	122
17q25.1	chr17:70468942-76301198	EXOC7	0.001059	0.001059	122
17q25.1	chr17:70468942-76301198	FADS6	0.001059	0.001059	122
17q25.1	chr17:70468942-76301198	FAM104A	0.001059	0.001059	122
17q25.1	chr17:70468942-76301198	FBF1	0.001059	0.001059	122
17q25.1	chr17:70468942-76301198	FDXR	0.001059	0.001059	122
17q25.1	chr17:70468942-76301198	FLJ45079	0.001059	0.001059	122
17q25.1	chr17:70468942-76301198	FOXJ1	0.001059	0.001059	122
17q25.1	chr17:70468942-76301198	GALK1	0.001059	0.001059	122
17q25.1	chr17:70468942-76301198	GALR2	0.001059	0.001059	122
17q25.1	chr17:70468942-76301198	GGA3	0.001059	0.001059	122
17q25.1	chr17:70468942-76301198	GPR142	0.001059	0.001059	122
17q25.1	chr17:70468942-76301198	GPRC5C	0.001059	0.001059	122
17q25.1	chr17:70468942-76301198	GRB2	0.001059	0.001059	122
17q25.1	chr17:70468942-76301198	GRIN2C	0.001059	0.001059	122
17q25.1	chr17:70468942-76301198	H3F3B	0.001059	0.001059	122
17q25.1	chr17:70468942-76301198	HID1	0.001059	0.001059	122
17q25.1	chr17:70468942-76301198	HN1	0.001059	0.001059	122
17q25.1	chr17:70468942-76301198	ICT1	0.001059	0.001059	122
17q25.1	chr17:70468942-76301198	ITGB4	0.001059	0.001059	122
17q25.1	chr17:70468942-76301198	JMJD6	0.001059	0.001059	122
17q25.1	chr17:70468942-76301198	KCTD2	0.001059	0.001059	122
17q25.1	chr17:70468942-76301198	KIAA0195	0.001059	0.001059	122
17q25.1	chr17:70468942-76301198	KIF19	0.001059	0.001059	122
17q25.1	chr17:70468942-76301198	LINC00338	0.001059	0.001059	122
17q25.1	chr17:70468942-76301198	LINC00469	0.001059	0.001059	122
17q25.1	chr17:70468942-76301198	LINC00511	0.001059	0.001059	122
17q25.1	chr17:70468942-76301198	LINC00868	0.001059	0.001059	122
17q25.1	chr17:70468942-76301198	LLGL2	0.001059	0.001059	122
17q25.1	chr17:70468942-76301198	METTL23	0.001059	0.001059	122
17q25.1	chr17:70468942-76301198	MFSD11	0.001059	0.001059	122
17q25.1	chr17:70468942-76301198	MGAT5B	0.001059	0.001059	122
17q25.1	chr17:70468942-76301198	MIF4GD	0.001059	0.001059	122
17q25.1	chr17:70468942-76301198	MIR3615	0.001059	0.001059	122
17q25.1	chr17:70468942-76301198	MIR3678	0.001059	0.001059	122
17q25.1	chr17:70468942-76301198	MIR4316	0.001059	0.001059	122
17q25.1	chr17:70468942-76301198	MIR4738	0.001059	0.001059	122
17q25.1	chr17:70468942-76301198	MIR636	0.001059	0.001059	122
17q25.1	chr17:70468942-76301198	MRPL38	0.001059	0.001059	122
17q25.1	chr17:70468942-76301198	MRPS7	0.001059	0.001059	122
17q25.1	chr17:70468942-76301198	MXRA7	0.001059	0.001059	122
17q25.1	chr17:70468942-76301198	MYO15B	0.001059	0.001059	122
17q25.1	chr17:70468942-76301198	NAT9	0.001059	0.001059	122
17q25.1	chr17:70468942-76301198	NT5C	0.001059	0.001059	122
17q25.1	chr17:70468942-76301198	NUP85	0.001059	0.001059	122
17q25.1	chr17:70468942-76301198	OTOP2	0.001059	0.001059	122
17q25.1	chr17:70468942-76301198	OTOP3	0.001059	0.001059	122
17q25.1	chr17:70468942-76301198	PRCD	0.001059	0.001059	122
17q25.1	chr17:70468942-76301198	PRPSAP1	0.001059	0.001059	122
17q25.1	chr17:70468942-76301198	QRICH2	0.001059	0.001059	122
17q25.1	chr17:70468942-76301198	RAB37	0.001059	0.001059	122
17q25.1	chr17:70468942-76301198	RECQL5	0.001059	0.001059	122
17q25.1	chr17:70468942-76301198	RHBDF2	0.001059	0.001059	122
17q25.1	chr17:70468942-76301198	RN7SKP180	0.001059	0.001059	122
17q25.1	chr17:70468942-76301198	RN7SL573P	0.001059	0.001059	122
17q25.1	chr17:70468942-76301198	RNA5SP448	0.001059	0.001059	122
17q25.1	chr17:70468942-76301198	RNF157	0.001059	0.001059	122
17q25.1	chr17:70468942-76301198	RPL38	0.001059	0.001059	122
17q25.1	chr17:70468942-76301198	SAP30BP	0.001059	0.001059	122
17q25.1	chr17:70468942-76301198	SCARNA24|ENSG00000252274.1	0.001059	0.001059	122
17q25.1	chr17:70468942-76301198	SDK2	0.001059	0.001059	122
17q25.1	chr17:70468942-76301198	SEC14L1	0.001059	0.001059	122
17q25.1	chr17:70468942-76301198	SEPT9	0.001059	0.001059	122
17q25.1	chr17:70468942-76301198	SLC16A5	0.001059	0.001059	122
17q25.1	chr17:70468942-76301198	SLC25A19	0.001059	0.001059	122
17q25.1	chr17:70468942-76301198	SLC39A11	0.001059	0.001059	122
17q25.1	chr17:70468942-76301198	SLC9A3R1	0.001059	0.001059	122
17q25.1	chr17:70468942-76301198	SMIM5	0.001059	0.001059	122
17q25.1	chr17:70468942-76301198	SMIM6	0.001059	0.001059	122
17q25.1	chr17:70468942-76301198	SNHG16	0.001059	0.001059	122
17q25.1	chr17:70468942-76301198	SNORD1B	0.001059	0.001059	122
17q25.1	chr17:70468942-76301198	SPHK1	0.001059	0.001059	122
17q25.1	chr17:70468942-76301198	SRP68	0.001059	0.001059	122
17q25.1	chr17:70468942-76301198	SRSF2	0.001059	0.001059	122
17q25.1	chr17:70468942-76301198	SSTR2	0.001059	0.001059	122
17q25.1	chr17:70468942-76301198	ST6GALNAC1	0.001059	0.001059	122
17q25.1	chr17:70468942-76301198	ST6GALNAC2	0.001059	0.001059	122
17q25.1	chr17:70468942-76301198	SUMO2	0.001059	0.001059	122
17q25.1	chr17:70468942-76301198	SYNGR2	0.001059	0.001059	122
17q25.1	chr17:70468942-76301198	TEN1	0.001059	0.001059	122
17q25.1	chr17:70468942-76301198	TK1	0.001059	0.001059	122
17q25.1	chr17:70468942-76301198	TMC6	0.001059	0.001059	122
17q25.1	chr17:70468942-76301198	TMC8	0.001059	0.001059	122
17q25.1	chr17:70468942-76301198	TMEM104	0.001059	0.001059	122
17q25.1	chr17:70468942-76301198	TMEM235	0.001059	0.001059	122
17q25.1	chr17:70468942-76301198	TNRC6C	0.001059	0.001059	122
17q25.1	chr17:70468942-76301198	TRIM47	0.001059	0.001059	122
17q25.1	chr17:70468942-76301198	TRIM65	0.001059	0.001059	122
17q25.1	chr17:70468942-76301198	TSEN54	0.001059	0.001059	122
17q25.1	chr17:70468942-76301198	TTYH2	0.001059	0.001059	122
17q25.1	chr17:70468942-76301198	UBALD2	0.001059	0.001059	122
17q25.1	chr17:70468942-76301198	UBE2O	0.001059	0.001059	122
17q25.1	chr17:70468942-76301198	UNC13D	0.001059	0.001059	122
17q25.1	chr17:70468942-76301198	UNK	0.001059	0.001059	122
17q25.1	chr17:70468942-76301198	USH1G	0.001059	0.001059	122
17q25.1	chr17:70468942-76301198	WBP2	0.001059	0.001059	122
17q25.1	chr17:70468942-76301198	ZACN	0.001059	0.001059	122
17q25.1	chr17:70468942-76301198	snoU13|ENSG00000238418.1	0.001059	0.001059	122
18p11.32	chr18:1-923766	ADCYAP1	0.19322	0.19322	12
18p11.32	chr18:1-923766	C18orf56	0.19322	0.19322	12
18p11.32	chr18:1-923766	CETN1	0.19322	0.19322	12
18p11.32	chr18:1-923766	CLUL1	0.19322	0.19322	12
18p11.32	chr18:1-923766	COLEC12	0.19322	0.19322	12
18p11.32	chr18:1-923766	ENOSF1	0.19322	0.19322	12
18p11.32	chr18:1-923766	RN7SKP146	0.19322	0.19322	12
18p11.32	chr18:1-923766	ROCK1P1	0.19322	0.19322	12
18p11.32	chr18:1-923766	THOC1	0.19322	0.19322	12
18p11.32	chr18:1-923766	TYMS	0.19322	0.19322	12
18p11.32	chr18:1-923766	USP14	0.19322	0.19322	12
18p11.32	chr18:1-923766	YES1	0.19322	0.19322	12
18q11.2	chr18:23753292-24419705	KCTD1	0.0018911	0.0018911	5
18q11.2	chr18:23753292-24419705	PSMA8	0.0018911	0.0018911	5
18q11.2	chr18:23753292-24419705	TAF4B	0.0018911	0.0018911	5
18q11.2	chr18:23753292-24419705	U3|ENSG00000252921.1	0.0018911	0.0018911	5
18q11.2	chr18:23753292-24419705	U3|ENSG00000265369.2	0.0018911	0.0018911	5
19q12	chr19:30287570-30465652	CCNE1	5.1112e-16	3.258e-07	2
19q12	chr19:30287570-30465652	URI1	5.1112e-16	3.258e-07	2
19q13.2	chr19:38271451-39302021	ACTN4	5.9091e-25	2.6275e-10	25
19q13.2	chr19:38271451-39302021	C19orf33	5.9091e-25	2.6275e-10	25
19q13.2	chr19:38271451-39302021	CAPN12	5.9091e-25	2.6275e-10	25
19q13.2	chr19:38271451-39302021	CATSPERG	5.9091e-25	2.6275e-10	25
19q13.2	chr19:38271451-39302021	DPF1	5.9091e-25	2.6275e-10	25
19q13.2	chr19:38271451-39302021	EIF3K	5.9091e-25	2.6275e-10	25
19q13.2	chr19:38271451-39302021	FAM98C	5.9091e-25	2.6275e-10	25
19q13.2	chr19:38271451-39302021	GGN	5.9091e-25	2.6275e-10	25
19q13.2	chr19:38271451-39302021	KCNK6	5.9091e-25	2.6275e-10	25
19q13.2	chr19:38271451-39302021	LGALS4	5.9091e-25	2.6275e-10	25
19q13.2	chr19:38271451-39302021	LGALS7	5.9091e-25	2.6275e-10	25
19q13.2	chr19:38271451-39302021	LGALS7B	5.9091e-25	2.6275e-10	25
19q13.2	chr19:38271451-39302021	MAP4K1	5.9091e-25	2.6275e-10	25
19q13.2	chr19:38271451-39302021	PPP1R14A	5.9091e-25	2.6275e-10	25
19q13.2	chr19:38271451-39302021	PSMD8	5.9091e-25	2.6275e-10	25
19q13.2	chr19:38271451-39302021	RASGRP4	5.9091e-25	2.6275e-10	25
19q13.2	chr19:38271451-39302021	RN7SL663P	5.9091e-25	2.6275e-10	25
19q13.2	chr19:38271451-39302021	RYR1	5.9091e-25	2.6275e-10	25
19q13.2	chr19:38271451-39302021	SIPA1L3	5.9091e-25	2.6275e-10	25
19q13.2	chr19:38271451-39302021	SPINT2	5.9091e-25	2.6275e-10	25
19q13.2	chr19:38271451-39302021	SPRED3	5.9091e-25	2.6275e-10	25
19q13.2	chr19:38271451-39302021	WDR87	5.9091e-25	2.6275e-10	25
19q13.2	chr19:38271451-39302021	YIF1B	5.9091e-25	2.6275e-10	25
19q13.2	chr19:38271451-39302021	ZNF573	5.9091e-25	2.6275e-10	25
19q13.2	chr19:38271451-39302021	snoU13|ENSG00000238838.1	5.9091e-25	2.6275e-10	25
1q21.2	chr1:120523956-153556563	ACP6	1.6618e-06	1.6618e-06	210
1q21.2	chr1:120523956-153556563	ADAMTSL4	1.6618e-06	1.6618e-06	210
1q21.2	chr1:120523956-153556563	ANKRD20A12P	1.6618e-06	1.6618e-06	210
1q21.2	chr1:120523956-153556563	ANKRD34A	1.6618e-06	1.6618e-06	210
1q21.2	chr1:120523956-153556563	ANKRD35	1.6618e-06	1.6618e-06	210
1q21.2	chr1:120523956-153556563	ANP32E	1.6618e-06	1.6618e-06	210
1q21.2	chr1:120523956-153556563	ANXA9	1.6618e-06	1.6618e-06	210
1q21.2	chr1:120523956-153556563	APH1A	1.6618e-06	1.6618e-06	210
1q21.2	chr1:120523956-153556563	ARNT	1.6618e-06	1.6618e-06	210
1q21.2	chr1:120523956-153556563	BCL9	1.6618e-06	1.6618e-06	210
1q21.2	chr1:120523956-153556563	BNIPL	1.6618e-06	1.6618e-06	210
1q21.2	chr1:120523956-153556563	BOLA1	1.6618e-06	1.6618e-06	210
1q21.2	chr1:120523956-153556563	C1orf138	1.6618e-06	1.6618e-06	210
1q21.2	chr1:120523956-153556563	C1orf51	1.6618e-06	1.6618e-06	210
1q21.2	chr1:120523956-153556563	C1orf54	1.6618e-06	1.6618e-06	210
1q21.2	chr1:120523956-153556563	C1orf56	1.6618e-06	1.6618e-06	210
1q21.2	chr1:120523956-153556563	C1orf68	1.6618e-06	1.6618e-06	210
1q21.2	chr1:120523956-153556563	C2CD4D	1.6618e-06	1.6618e-06	210
1q21.2	chr1:120523956-153556563	CA14	1.6618e-06	1.6618e-06	210
1q21.2	chr1:120523956-153556563	CD160	1.6618e-06	1.6618e-06	210
1q21.2	chr1:120523956-153556563	CDC42SE1	1.6618e-06	1.6618e-06	210
1q21.2	chr1:120523956-153556563	CELF3	1.6618e-06	1.6618e-06	210
1q21.2	chr1:120523956-153556563	CERS2	1.6618e-06	1.6618e-06	210
1q21.2	chr1:120523956-153556563	CGN	1.6618e-06	1.6618e-06	210
1q21.2	chr1:120523956-153556563	CHD1L	1.6618e-06	1.6618e-06	210
1q21.2	chr1:120523956-153556563	CRCT1	1.6618e-06	1.6618e-06	210
1q21.2	chr1:120523956-153556563	CRNN	1.6618e-06	1.6618e-06	210
1q21.2	chr1:120523956-153556563	CTSK	1.6618e-06	1.6618e-06	210
1q21.2	chr1:120523956-153556563	CTSS	1.6618e-06	1.6618e-06	210
1q21.2	chr1:120523956-153556563	ECM1	1.6618e-06	1.6618e-06	210
1q21.2	chr1:120523956-153556563	ENSA	1.6618e-06	1.6618e-06	210
1q21.2	chr1:120523956-153556563	FAM63A	1.6618e-06	1.6618e-06	210
1q21.2	chr1:120523956-153556563	FAM72B	1.6618e-06	1.6618e-06	210
1q21.2	chr1:120523956-153556563	FAM72C	1.6618e-06	1.6618e-06	210
1q21.2	chr1:120523956-153556563	FAM72D	1.6618e-06	1.6618e-06	210
1q21.2	chr1:120523956-153556563	FCGR1A	1.6618e-06	1.6618e-06	210
1q21.2	chr1:120523956-153556563	FCGR1B	1.6618e-06	1.6618e-06	210
1q21.2	chr1:120523956-153556563	FCGR1C	1.6618e-06	1.6618e-06	210
1q21.2	chr1:120523956-153556563	FLG	1.6618e-06	1.6618e-06	210
1q21.2	chr1:120523956-153556563	FLG2	1.6618e-06	1.6618e-06	210
1q21.2	chr1:120523956-153556563	FMO5	1.6618e-06	1.6618e-06	210
1q21.2	chr1:120523956-153556563	GABPB2	1.6618e-06	1.6618e-06	210
1q21.2	chr1:120523956-153556563	GJA5	1.6618e-06	1.6618e-06	210
1q21.2	chr1:120523956-153556563	GJA8	1.6618e-06	1.6618e-06	210
1q21.2	chr1:120523956-153556563	GNRHR2	1.6618e-06	1.6618e-06	210
1q21.2	chr1:120523956-153556563	GOLPH3L	1.6618e-06	1.6618e-06	210
1q21.2	chr1:120523956-153556563	GPR89A	1.6618e-06	1.6618e-06	210
1q21.2	chr1:120523956-153556563	GPR89B	1.6618e-06	1.6618e-06	210
1q21.2	chr1:120523956-153556563	GPR89C	1.6618e-06	1.6618e-06	210
1q21.2	chr1:120523956-153556563	HFE2	1.6618e-06	1.6618e-06	210
1q21.2	chr1:120523956-153556563	HIST2H2AA3	1.6618e-06	1.6618e-06	210
1q21.2	chr1:120523956-153556563	HIST2H2AA4	1.6618e-06	1.6618e-06	210
1q21.2	chr1:120523956-153556563	HIST2H2AB	1.6618e-06	1.6618e-06	210
1q21.2	chr1:120523956-153556563	HIST2H2AC	1.6618e-06	1.6618e-06	210
1q21.2	chr1:120523956-153556563	HIST2H2BA	1.6618e-06	1.6618e-06	210
1q21.2	chr1:120523956-153556563	HIST2H2BE	1.6618e-06	1.6618e-06	210
1q21.2	chr1:120523956-153556563	HIST2H2BF	1.6618e-06	1.6618e-06	210
1q21.2	chr1:120523956-153556563	HIST2H3A	1.6618e-06	1.6618e-06	210
1q21.2	chr1:120523956-153556563	HIST2H3C	1.6618e-06	1.6618e-06	210
1q21.2	chr1:120523956-153556563	HIST2H3D	1.6618e-06	1.6618e-06	210
1q21.2	chr1:120523956-153556563	HIST2H4A	1.6618e-06	1.6618e-06	210
1q21.2	chr1:120523956-153556563	HIST2H4B	1.6618e-06	1.6618e-06	210
1q21.2	chr1:120523956-153556563	HORMAD1	1.6618e-06	1.6618e-06	210
1q21.2	chr1:120523956-153556563	HRNR	1.6618e-06	1.6618e-06	210
1q21.2	chr1:120523956-153556563	HYDIN2	1.6618e-06	1.6618e-06	210
1q21.2	chr1:120523956-153556563	ITGA10	1.6618e-06	1.6618e-06	210
1q21.2	chr1:120523956-153556563	IVL	1.6618e-06	1.6618e-06	210
1q21.2	chr1:120523956-153556563	KPRP	1.6618e-06	1.6618e-06	210
1q21.2	chr1:120523956-153556563	LCE1A	1.6618e-06	1.6618e-06	210
1q21.2	chr1:120523956-153556563	LCE1B	1.6618e-06	1.6618e-06	210
1q21.2	chr1:120523956-153556563	LCE1C	1.6618e-06	1.6618e-06	210
1q21.2	chr1:120523956-153556563	LCE1D	1.6618e-06	1.6618e-06	210
1q21.2	chr1:120523956-153556563	LCE1E	1.6618e-06	1.6618e-06	210
1q21.2	chr1:120523956-153556563	LCE1F	1.6618e-06	1.6618e-06	210
1q21.2	chr1:120523956-153556563	LCE2A	1.6618e-06	1.6618e-06	210
1q21.2	chr1:120523956-153556563	LCE2B	1.6618e-06	1.6618e-06	210
1q21.2	chr1:120523956-153556563	LCE2C	1.6618e-06	1.6618e-06	210
1q21.2	chr1:120523956-153556563	LCE2D	1.6618e-06	1.6618e-06	210
1q21.2	chr1:120523956-153556563	LCE3A	1.6618e-06	1.6618e-06	210
1q21.2	chr1:120523956-153556563	LCE3B	1.6618e-06	1.6618e-06	210
1q21.2	chr1:120523956-153556563	LCE3C	1.6618e-06	1.6618e-06	210
1q21.2	chr1:120523956-153556563	LCE3D	1.6618e-06	1.6618e-06	210
1q21.2	chr1:120523956-153556563	LCE3E	1.6618e-06	1.6618e-06	210
1q21.2	chr1:120523956-153556563	LCE4A	1.6618e-06	1.6618e-06	210
1q21.2	chr1:120523956-153556563	LCE5A	1.6618e-06	1.6618e-06	210
1q21.2	chr1:120523956-153556563	LCE6A	1.6618e-06	1.6618e-06	210
1q21.2	chr1:120523956-153556563	LELP1	1.6618e-06	1.6618e-06	210
1q21.2	chr1:120523956-153556563	LINC00302	1.6618e-06	1.6618e-06	210
1q21.2	chr1:120523956-153556563	LINC00568	1.6618e-06	1.6618e-06	210
1q21.2	chr1:120523956-153556563	LINC00623	1.6618e-06	1.6618e-06	210
1q21.2	chr1:120523956-153556563	LINC00624	1.6618e-06	1.6618e-06	210
1q21.2	chr1:120523956-153556563	LINGO4	1.6618e-06	1.6618e-06	210
1q21.2	chr1:120523956-153556563	LIX1L	1.6618e-06	1.6618e-06	210
1q21.2	chr1:120523956-153556563	LOR	1.6618e-06	1.6618e-06	210
1q21.2	chr1:120523956-153556563	LYSMD1	1.6618e-06	1.6618e-06	210
1q21.2	chr1:120523956-153556563	MCL1	1.6618e-06	1.6618e-06	210
1q21.2	chr1:120523956-153556563	MIR4257	1.6618e-06	1.6618e-06	210
1q21.2	chr1:120523956-153556563	MIR554	1.6618e-06	1.6618e-06	210
1q21.2	chr1:120523956-153556563	MLLT11	1.6618e-06	1.6618e-06	210
1q21.2	chr1:120523956-153556563	MRPL9	1.6618e-06	1.6618e-06	210
1q21.2	chr1:120523956-153556563	MRPS21	1.6618e-06	1.6618e-06	210
1q21.2	chr1:120523956-153556563	MTMR11	1.6618e-06	1.6618e-06	210
1q21.2	chr1:120523956-153556563	NBPF10	1.6618e-06	1.6618e-06	210
1q21.2	chr1:120523956-153556563	NBPF11	1.6618e-06	1.6618e-06	210
1q21.2	chr1:120523956-153556563	NBPF12	1.6618e-06	1.6618e-06	210
1q21.2	chr1:120523956-153556563	NBPF14	1.6618e-06	1.6618e-06	210
1q21.2	chr1:120523956-153556563	NBPF15	1.6618e-06	1.6618e-06	210
1q21.2	chr1:120523956-153556563	NBPF16	1.6618e-06	1.6618e-06	210
1q21.2	chr1:120523956-153556563	NBPF18P	1.6618e-06	1.6618e-06	210
1q21.2	chr1:120523956-153556563	NBPF20	1.6618e-06	1.6618e-06	210
1q21.2	chr1:120523956-153556563	NBPF24	1.6618e-06	1.6618e-06	210
1q21.2	chr1:120523956-153556563	NBPF8	1.6618e-06	1.6618e-06	210
1q21.2	chr1:120523956-153556563	NBPF9	1.6618e-06	1.6618e-06	210
1q21.2	chr1:120523956-153556563	NOTCH2	1.6618e-06	1.6618e-06	210
1q21.2	chr1:120523956-153556563	NOTCH2NL	1.6618e-06	1.6618e-06	210
1q21.2	chr1:120523956-153556563	NUDT17	1.6618e-06	1.6618e-06	210
1q21.2	chr1:120523956-153556563	OAZ3	1.6618e-06	1.6618e-06	210
1q21.2	chr1:120523956-153556563	OTUD7B	1.6618e-06	1.6618e-06	210
1q21.2	chr1:120523956-153556563	PDE4DIP	1.6618e-06	1.6618e-06	210
1q21.2	chr1:120523956-153556563	PDZK1	1.6618e-06	1.6618e-06	210
1q21.2	chr1:120523956-153556563	PDZK1P1	1.6618e-06	1.6618e-06	210
1q21.2	chr1:120523956-153556563	PEX11B	1.6618e-06	1.6618e-06	210
1q21.2	chr1:120523956-153556563	PGLYRP3	1.6618e-06	1.6618e-06	210
1q21.2	chr1:120523956-153556563	PGLYRP4	1.6618e-06	1.6618e-06	210
1q21.2	chr1:120523956-153556563	PI4KB	1.6618e-06	1.6618e-06	210
1q21.2	chr1:120523956-153556563	PIAS3	1.6618e-06	1.6618e-06	210
1q21.2	chr1:120523956-153556563	PIP5K1A	1.6618e-06	1.6618e-06	210
1q21.2	chr1:120523956-153556563	PLEKHO1	1.6618e-06	1.6618e-06	210
1q21.2	chr1:120523956-153556563	POGZ	1.6618e-06	1.6618e-06	210
1q21.2	chr1:120523956-153556563	POLR3C	1.6618e-06	1.6618e-06	210
1q21.2	chr1:120523956-153556563	POLR3GL	1.6618e-06	1.6618e-06	210
1q21.2	chr1:120523956-153556563	PPIAL4A	1.6618e-06	1.6618e-06	210
1q21.2	chr1:120523956-153556563	PPIAL4B	1.6618e-06	1.6618e-06	210
1q21.2	chr1:120523956-153556563	PPIAL4C	1.6618e-06	1.6618e-06	210
1q21.2	chr1:120523956-153556563	PPIAL4D	1.6618e-06	1.6618e-06	210
1q21.2	chr1:120523956-153556563	PPIAL4G	1.6618e-06	1.6618e-06	210
1q21.2	chr1:120523956-153556563	PRKAB2	1.6618e-06	1.6618e-06	210
1q21.2	chr1:120523956-153556563	PRPF3	1.6618e-06	1.6618e-06	210
1q21.2	chr1:120523956-153556563	PRR9	1.6618e-06	1.6618e-06	210
1q21.2	chr1:120523956-153556563	PRUNE	1.6618e-06	1.6618e-06	210
1q21.2	chr1:120523956-153556563	PSMB4	1.6618e-06	1.6618e-06	210
1q21.2	chr1:120523956-153556563	PSMD4	1.6618e-06	1.6618e-06	210
1q21.2	chr1:120523956-153556563	RBM8A	1.6618e-06	1.6618e-06	210
1q21.2	chr1:120523956-153556563	RFX5	1.6618e-06	1.6618e-06	210
1q21.2	chr1:120523956-153556563	RIIAD1	1.6618e-06	1.6618e-06	210
1q21.2	chr1:120523956-153556563	RN7SKP88	1.6618e-06	1.6618e-06	210
1q21.2	chr1:120523956-153556563	RN7SL261P	1.6618e-06	1.6618e-06	210
1q21.2	chr1:120523956-153556563	RN7SL444P	1.6618e-06	1.6618e-06	210
1q21.2	chr1:120523956-153556563	RN7SL44P	1.6618e-06	1.6618e-06	210
1q21.2	chr1:120523956-153556563	RN7SL473P	1.6618e-06	1.6618e-06	210
1q21.2	chr1:120523956-153556563	RN7SL480P	1.6618e-06	1.6618e-06	210
1q21.2	chr1:120523956-153556563	RN7SL600P	1.6618e-06	1.6618e-06	210
1q21.2	chr1:120523956-153556563	RNA5SP57	1.6618e-06	1.6618e-06	210
1q21.2	chr1:120523956-153556563	RNA5SP58	1.6618e-06	1.6618e-06	210
1q21.2	chr1:120523956-153556563	RNA5SP59	1.6618e-06	1.6618e-06	210
1q21.2	chr1:120523956-153556563	RNF115	1.6618e-06	1.6618e-06	210
1q21.2	chr1:120523956-153556563	RNY4P25	1.6618e-06	1.6618e-06	210
1q21.2	chr1:120523956-153556563	RORC	1.6618e-06	1.6618e-06	210
1q21.2	chr1:120523956-153556563	RPRD2	1.6618e-06	1.6618e-06	210
1q21.2	chr1:120523956-153556563	RPTN	1.6618e-06	1.6618e-06	210
1q21.2	chr1:120523956-153556563	S100A10	1.6618e-06	1.6618e-06	210
1q21.2	chr1:120523956-153556563	S100A11	1.6618e-06	1.6618e-06	210
1q21.2	chr1:120523956-153556563	S100A12	1.6618e-06	1.6618e-06	210
1q21.2	chr1:120523956-153556563	S100A2	1.6618e-06	1.6618e-06	210
1q21.2	chr1:120523956-153556563	S100A3	1.6618e-06	1.6618e-06	210
1q21.2	chr1:120523956-153556563	S100A4	1.6618e-06	1.6618e-06	210
1q21.2	chr1:120523956-153556563	S100A5	1.6618e-06	1.6618e-06	210
1q21.2	chr1:120523956-153556563	S100A6	1.6618e-06	1.6618e-06	210
1q21.2	chr1:120523956-153556563	S100A7	1.6618e-06	1.6618e-06	210
1q21.2	chr1:120523956-153556563	S100A7A	1.6618e-06	1.6618e-06	210
1q21.2	chr1:120523956-153556563	S100A7L2	1.6618e-06	1.6618e-06	210
1q21.2	chr1:120523956-153556563	S100A8	1.6618e-06	1.6618e-06	210
1q21.2	chr1:120523956-153556563	S100A9	1.6618e-06	1.6618e-06	210
1q21.2	chr1:120523956-153556563	SCNM1	1.6618e-06	1.6618e-06	210
1q21.2	chr1:120523956-153556563	SEC22B	1.6618e-06	1.6618e-06	210
1q21.2	chr1:120523956-153556563	SELENBP1	1.6618e-06	1.6618e-06	210
1q21.2	chr1:120523956-153556563	SEMA6C	1.6618e-06	1.6618e-06	210
1q21.2	chr1:120523956-153556563	SETDB1	1.6618e-06	1.6618e-06	210
1q21.2	chr1:120523956-153556563	SF3B4	1.6618e-06	1.6618e-06	210
1q21.2	chr1:120523956-153556563	SMCP	1.6618e-06	1.6618e-06	210
1q21.2	chr1:120523956-153556563	SNORA31|ENSG00000252920.1	1.6618e-06	1.6618e-06	210
1q21.2	chr1:120523956-153556563	SNORA40|ENSG00000253047.1	1.6618e-06	1.6618e-06	210
1q21.2	chr1:120523956-153556563	SNORA44	1.6618e-06	1.6618e-06	210
1q21.2	chr1:120523956-153556563	SNX27	1.6618e-06	1.6618e-06	210
1q21.2	chr1:120523956-153556563	SPRR1A	1.6618e-06	1.6618e-06	210
1q21.2	chr1:120523956-153556563	SPRR1B	1.6618e-06	1.6618e-06	210
1q21.2	chr1:120523956-153556563	SPRR2A	1.6618e-06	1.6618e-06	210
1q21.2	chr1:120523956-153556563	SPRR2B	1.6618e-06	1.6618e-06	210
1q21.2	chr1:120523956-153556563	SPRR2D	1.6618e-06	1.6618e-06	210
1q21.2	chr1:120523956-153556563	SPRR2E	1.6618e-06	1.6618e-06	210
1q21.2	chr1:120523956-153556563	SPRR2F	1.6618e-06	1.6618e-06	210
1q21.2	chr1:120523956-153556563	SPRR2G	1.6618e-06	1.6618e-06	210
1q21.2	chr1:120523956-153556563	SPRR3	1.6618e-06	1.6618e-06	210
1q21.2	chr1:120523956-153556563	SPRR4	1.6618e-06	1.6618e-06	210
1q21.2	chr1:120523956-153556563	SRGAP2B	1.6618e-06	1.6618e-06	210
1q21.2	chr1:120523956-153556563	SV2A	1.6618e-06	1.6618e-06	210
1q21.2	chr1:120523956-153556563	TARS2	1.6618e-06	1.6618e-06	210
1q21.2	chr1:120523956-153556563	TCHH	1.6618e-06	1.6618e-06	210
1q21.2	chr1:120523956-153556563	TCHHL1	1.6618e-06	1.6618e-06	210
1q21.2	chr1:120523956-153556563	TDRKH	1.6618e-06	1.6618e-06	210
1q21.2	chr1:120523956-153556563	THEM4	1.6618e-06	1.6618e-06	210
1q21.2	chr1:120523956-153556563	THEM5	1.6618e-06	1.6618e-06	210
1q21.2	chr1:120523956-153556563	TMOD4	1.6618e-06	1.6618e-06	210
1q21.2	chr1:120523956-153556563	TNFAIP8L2	1.6618e-06	1.6618e-06	210
1q21.2	chr1:120523956-153556563	TUFT1	1.6618e-06	1.6618e-06	210
1q21.2	chr1:120523956-153556563	TXNIP	1.6618e-06	1.6618e-06	210
1q21.2	chr1:120523956-153556563	VPS45	1.6618e-06	1.6618e-06	210
1q21.2	chr1:120523956-153556563	VPS72	1.6618e-06	1.6618e-06	210
1q21.2	chr1:120523956-153556563	ZNF687	1.6618e-06	1.6618e-06	210
1q21.2	chr1:120523956-153556563	snoU13|ENSG00000238526.1	1.6618e-06	1.6618e-06	210
20q11.21	chr20:26197900-30564096	BCL2L1	1.8626e-05	1.8626e-05	26
20q11.21	chr20:26197900-30564096	COX4I2	1.8626e-05	1.8626e-05	26
20q11.21	chr20:26197900-30564096	DEFB115	1.8626e-05	1.8626e-05	26
20q11.21	chr20:26197900-30564096	DEFB116	1.8626e-05	1.8626e-05	26
20q11.21	chr20:26197900-30564096	DEFB118	1.8626e-05	1.8626e-05	26
20q11.21	chr20:26197900-30564096	DEFB119	1.8626e-05	1.8626e-05	26
20q11.21	chr20:26197900-30564096	DEFB121	1.8626e-05	1.8626e-05	26
20q11.21	chr20:26197900-30564096	DEFB122	1.8626e-05	1.8626e-05	26
20q11.21	chr20:26197900-30564096	DEFB123	1.8626e-05	1.8626e-05	26
20q11.21	chr20:26197900-30564096	DEFB124	1.8626e-05	1.8626e-05	26
20q11.21	chr20:26197900-30564096	DUSP15	1.8626e-05	1.8626e-05	26
20q11.21	chr20:26197900-30564096	FOXS1	1.8626e-05	1.8626e-05	26
20q11.21	chr20:26197900-30564096	FRG1B	1.8626e-05	1.8626e-05	26
20q11.21	chr20:26197900-30564096	HM13	1.8626e-05	1.8626e-05	26
20q11.21	chr20:26197900-30564096	ID1	1.8626e-05	1.8626e-05	26
20q11.21	chr20:26197900-30564096	LINC00028	1.8626e-05	1.8626e-05	26
20q11.21	chr20:26197900-30564096	MIR3193	1.8626e-05	1.8626e-05	26
20q11.21	chr20:26197900-30564096	MIR663A	1.8626e-05	1.8626e-05	26
20q11.21	chr20:26197900-30564096	MYLK2	1.8626e-05	1.8626e-05	26
20q11.21	chr20:26197900-30564096	PDRG1	1.8626e-05	1.8626e-05	26
20q11.21	chr20:26197900-30564096	REM1	1.8626e-05	1.8626e-05	26
20q11.21	chr20:26197900-30564096	RNA5SP480	1.8626e-05	1.8626e-05	26
20q11.21	chr20:26197900-30564096	SNORA40|ENSG00000212134.1	1.8626e-05	1.8626e-05	26
20q11.21	chr20:26197900-30564096	TPX2	1.8626e-05	1.8626e-05	26
20q11.21	chr20:26197900-30564096	TTLL9	1.8626e-05	1.8626e-05	26
20q11.21	chr20:26197900-30564096	XKR7	1.8626e-05	1.8626e-05	26
22q11.21	chr22:18613558-22141228	AIFM3	2.9109e-05	2.9109e-05	100
22q11.21	chr22:18613558-22141228	ARVCF	2.9109e-05	2.9109e-05	100
22q11.21	chr22:18613558-22141228	BCRP2	2.9109e-05	2.9109e-05	100
22q11.21	chr22:18613558-22141228	C22orf29	2.9109e-05	2.9109e-05	100
22q11.21	chr22:18613558-22141228	C22orf39	2.9109e-05	2.9109e-05	100
22q11.21	chr22:18613558-22141228	CCDC116	2.9109e-05	2.9109e-05	100
22q11.21	chr22:18613558-22141228	CDC45	2.9109e-05	2.9109e-05	100
22q11.21	chr22:18613558-22141228	CLDN5	2.9109e-05	2.9109e-05	100
22q11.21	chr22:18613558-22141228	CLTCL1	2.9109e-05	2.9109e-05	100
22q11.21	chr22:18613558-22141228	COMT	2.9109e-05	2.9109e-05	100
22q11.21	chr22:18613558-22141228	CRKL	2.9109e-05	2.9109e-05	100
22q11.21	chr22:18613558-22141228	DGCR14	2.9109e-05	2.9109e-05	100
22q11.21	chr22:18613558-22141228	DGCR2	2.9109e-05	2.9109e-05	100
22q11.21	chr22:18613558-22141228	DGCR5	2.9109e-05	2.9109e-05	100
22q11.21	chr22:18613558-22141228	DGCR6	2.9109e-05	2.9109e-05	100
22q11.21	chr22:18613558-22141228	DGCR6L	2.9109e-05	2.9109e-05	100
22q11.21	chr22:18613558-22141228	DGCR8	2.9109e-05	2.9109e-05	100
22q11.21	chr22:18613558-22141228	FAM230A	2.9109e-05	2.9109e-05	100
22q11.21	chr22:18613558-22141228	FAM230B	2.9109e-05	2.9109e-05	100
22q11.21	chr22:18613558-22141228	FAM230C	2.9109e-05	2.9109e-05	100
22q11.21	chr22:18613558-22141228	GGT2	2.9109e-05	2.9109e-05	100
22q11.21	chr22:18613558-22141228	GGT3P	2.9109e-05	2.9109e-05	100
22q11.21	chr22:18613558-22141228	GGTLC3	2.9109e-05	2.9109e-05	100
22q11.21	chr22:18613558-22141228	GNB1L	2.9109e-05	2.9109e-05	100
22q11.21	chr22:18613558-22141228	GP1BB	2.9109e-05	2.9109e-05	100
22q11.21	chr22:18613558-22141228	GSC2	2.9109e-05	2.9109e-05	100
22q11.21	chr22:18613558-22141228	HIC2	2.9109e-05	2.9109e-05	100
22q11.21	chr22:18613558-22141228	HIRA	2.9109e-05	2.9109e-05	100
22q11.21	chr22:18613558-22141228	KLHL22	2.9109e-05	2.9109e-05	100
22q11.21	chr22:18613558-22141228	LZTR1	2.9109e-05	2.9109e-05	100
22q11.21	chr22:18613558-22141228	MAPK1	2.9109e-05	2.9109e-05	100
22q11.21	chr22:18613558-22141228	MED15	2.9109e-05	2.9109e-05	100
22q11.21	chr22:18613558-22141228	MIR1286	2.9109e-05	2.9109e-05	100
22q11.21	chr22:18613558-22141228	MIR1306	2.9109e-05	2.9109e-05	100
22q11.21	chr22:18613558-22141228	MIR130B	2.9109e-05	2.9109e-05	100
22q11.21	chr22:18613558-22141228	MIR185	2.9109e-05	2.9109e-05	100
22q11.21	chr22:18613558-22141228	MIR301B	2.9109e-05	2.9109e-05	100
22q11.21	chr22:18613558-22141228	MIR3618	2.9109e-05	2.9109e-05	100
22q11.21	chr22:18613558-22141228	MIR4761	2.9109e-05	2.9109e-05	100
22q11.21	chr22:18613558-22141228	MIR649	2.9109e-05	2.9109e-05	100
22q11.21	chr22:18613558-22141228	MRPL40	2.9109e-05	2.9109e-05	100
22q11.21	chr22:18613558-22141228	P2RX6	2.9109e-05	2.9109e-05	100
22q11.21	chr22:18613558-22141228	P2RX6P	2.9109e-05	2.9109e-05	100
22q11.21	chr22:18613558-22141228	PEX26	2.9109e-05	2.9109e-05	100
22q11.21	chr22:18613558-22141228	PI4KA	2.9109e-05	2.9109e-05	100
22q11.21	chr22:18613558-22141228	PI4KAP1	2.9109e-05	2.9109e-05	100
22q11.21	chr22:18613558-22141228	PI4KAP2	2.9109e-05	2.9109e-05	100
22q11.21	chr22:18613558-22141228	POM121L4P	2.9109e-05	2.9109e-05	100
22q11.21	chr22:18613558-22141228	POM121L7	2.9109e-05	2.9109e-05	100
22q11.21	chr22:18613558-22141228	PPIL2	2.9109e-05	2.9109e-05	100
22q11.21	chr22:18613558-22141228	PRODH	2.9109e-05	2.9109e-05	100
22q11.21	chr22:18613558-22141228	RANBP1	2.9109e-05	2.9109e-05	100
22q11.21	chr22:18613558-22141228	RIMBP3	2.9109e-05	2.9109e-05	100
22q11.21	chr22:18613558-22141228	RIMBP3B	2.9109e-05	2.9109e-05	100
22q11.21	chr22:18613558-22141228	RIMBP3C	2.9109e-05	2.9109e-05	100
22q11.21	chr22:18613558-22141228	RN7SKP131	2.9109e-05	2.9109e-05	100
22q11.21	chr22:18613558-22141228	RN7SKP221	2.9109e-05	2.9109e-05	100
22q11.21	chr22:18613558-22141228	RN7SKP63	2.9109e-05	2.9109e-05	100
22q11.21	chr22:18613558-22141228	RN7SL168P	2.9109e-05	2.9109e-05	100
22q11.21	chr22:18613558-22141228	RN7SL280P	2.9109e-05	2.9109e-05	100
22q11.21	chr22:18613558-22141228	RN7SL389P	2.9109e-05	2.9109e-05	100
22q11.21	chr22:18613558-22141228	RN7SL812P	2.9109e-05	2.9109e-05	100
22q11.21	chr22:18613558-22141228	RTN4R	2.9109e-05	2.9109e-05	100
22q11.21	chr22:18613558-22141228	SCARF2	2.9109e-05	2.9109e-05	100
22q11.21	chr22:18613558-22141228	SCARNA17|ENSG00000252020.1	2.9109e-05	2.9109e-05	100
22q11.21	chr22:18613558-22141228	SCARNA17|ENSG00000252143.1	2.9109e-05	2.9109e-05	100
22q11.21	chr22:18613558-22141228	SCARNA17|ENSG00000252571.1	2.9109e-05	2.9109e-05	100
22q11.21	chr22:18613558-22141228	SCARNA18|ENSG00000252024.1	2.9109e-05	2.9109e-05	100
22q11.21	chr22:18613558-22141228	SCARNA18|ENSG00000252314.1	2.9109e-05	2.9109e-05	100
22q11.21	chr22:18613558-22141228	SCARNA18|ENSG00000252605.1	2.9109e-05	2.9109e-05	100
22q11.21	chr22:18613558-22141228	SDF2L1	2.9109e-05	2.9109e-05	100
22q11.21	chr22:18613558-22141228	SEPT5	2.9109e-05	2.9109e-05	100
22q11.21	chr22:18613558-22141228	SERPIND1	2.9109e-05	2.9109e-05	100
22q11.21	chr22:18613558-22141228	SLC25A1	2.9109e-05	2.9109e-05	100
22q11.21	chr22:18613558-22141228	SLC7A4	2.9109e-05	2.9109e-05	100
22q11.21	chr22:18613558-22141228	SMPD4P1	2.9109e-05	2.9109e-05	100
22q11.21	chr22:18613558-22141228	SNAP29	2.9109e-05	2.9109e-05	100
22q11.21	chr22:18613558-22141228	SNORA15|ENSG00000251940.1	2.9109e-05	2.9109e-05	100
22q11.21	chr22:18613558-22141228	SNORA77|ENSG00000264346.1	2.9109e-05	2.9109e-05	100
22q11.21	chr22:18613558-22141228	TANGO2	2.9109e-05	2.9109e-05	100
22q11.21	chr22:18613558-22141228	TBX1	2.9109e-05	2.9109e-05	100
22q11.21	chr22:18613558-22141228	THAP7	2.9109e-05	2.9109e-05	100
22q11.21	chr22:18613558-22141228	TMEM191A	2.9109e-05	2.9109e-05	100
22q11.21	chr22:18613558-22141228	TMEM191C	2.9109e-05	2.9109e-05	100
22q11.21	chr22:18613558-22141228	TRMT2A	2.9109e-05	2.9109e-05	100
22q11.21	chr22:18613558-22141228	TSSK2	2.9109e-05	2.9109e-05	100
22q11.21	chr22:18613558-22141228	TUBA3FP	2.9109e-05	2.9109e-05	100
22q11.21	chr22:18613558-22141228	TUBA8	2.9109e-05	2.9109e-05	100
22q11.21	chr22:18613558-22141228	TXNRD2	2.9109e-05	2.9109e-05	100
22q11.21	chr22:18613558-22141228	UBE2L3	2.9109e-05	2.9109e-05	100
22q11.21	chr22:18613558-22141228	UFD1L	2.9109e-05	2.9109e-05	100
22q11.21	chr22:18613558-22141228	USP18	2.9109e-05	2.9109e-05	100
22q11.21	chr22:18613558-22141228	USP41	2.9109e-05	2.9109e-05	100
22q11.21	chr22:18613558-22141228	YDJC	2.9109e-05	2.9109e-05	100
22q11.21	chr22:18613558-22141228	YPEL1	2.9109e-05	2.9109e-05	100
22q11.21	chr22:18613558-22141228	ZDHHC8	2.9109e-05	2.9109e-05	100
22q11.21	chr22:18613558-22141228	ZNF74	2.9109e-05	2.9109e-05	100
22q11.21	chr22:18613558-22141228	snoU13|ENSG00000252402.1	2.9109e-05	2.9109e-05	100
22q11.21	chr22:18613558-22141228	snoU13|ENSG00000252799.1	2.9109e-05	2.9109e-05	100
22q11.21	chr22:18613558-22141228	snoU13|ENSG00000271796.1	2.9109e-05	2.9109e-05	100
2p16.1	chr2:60529126-61267829	BCL11A	6.5608e-17	6.5608e-17	9
2p16.1	chr2:60529126-61267829	MIR4432	6.5608e-17	6.5608e-17	9
2p16.1	chr2:60529126-61267829	PAPOLG	6.5608e-17	6.5608e-17	9
2p16.1	chr2:60529126-61267829	PEX13	6.5608e-17	6.5608e-17	9
2p16.1	chr2:60529126-61267829	PUS10	6.5608e-17	6.5608e-17	9
2p16.1	chr2:60529126-61267829	REL	6.5608e-17	6.5608e-17	9
2p16.1	chr2:60529126-61267829	RN7SL361P	6.5608e-17	6.5608e-17	9
2p16.1	chr2:60529126-61267829	RN7SL632P	6.5608e-17	6.5608e-17	9
2p16.1	chr2:60529126-61267829	RNA5SP95	6.5608e-17	6.5608e-17	9
2q31.2	chr2:178083264-178154838	HNRNPA3	3.7284e-05	3.7284e-05	3
2q31.2	chr2:178083264-178154838	MIR3128	3.7284e-05	3.7284e-05	3
2q31.2	chr2:178083264-178154838	NFE2L2	3.7284e-05	3.7284e-05	3
3q26.33	chr3:181401404-182481981	RN7SKP265	6.2505e-200	6.2505e-200	4
3q26.33	chr3:181401404-182481981	RN7SL703P	6.2505e-200	6.2505e-200	4
3q26.33	chr3:181401404-182481981	RNA5SP150	6.2505e-200	6.2505e-200	4
3q26.33	chr3:181401404-182481981	SOX2	6.2505e-200	6.2505e-200	4
4q12	chr4:56246865-56507740	CLOCK	4.8768e-18	4.8768e-18	5
4q12	chr4:56246865-56507740	NMU	4.8768e-18	4.8768e-18	5
4q12	chr4:56246865-56507740	PDCL2	4.8768e-18	4.8768e-18	5
4q12	chr4:56246865-56507740	RN7SKP30	4.8768e-18	4.8768e-18	5
4q12	chr4:56246865-56507740	TMEM165	4.8768e-18	4.8768e-18	5
5p12	chr5:32992360-50133343	ADAMTS12	3.0539e-09	0.001765	75
5p12	chr5:32992360-50133343	AGXT2	3.0539e-09	0.001765	75
5p12	chr5:32992360-50133343	AMACR	3.0539e-09	0.001765	75
5p12	chr5:32992360-50133343	ANXA2R	3.0539e-09	0.001765	75
5p12	chr5:32992360-50133343	BRIX1	3.0539e-09	0.001765	75
5p12	chr5:32992360-50133343	C1QTNF3	3.0539e-09	0.001765	75
5p12	chr5:32992360-50133343	C5orf28	3.0539e-09	0.001765	75
5p12	chr5:32992360-50133343	C5orf34	3.0539e-09	0.001765	75
5p12	chr5:32992360-50133343	C5orf42	3.0539e-09	0.001765	75
5p12	chr5:32992360-50133343	C5orf51	3.0539e-09	0.001765	75
5p12	chr5:32992360-50133343	C6	3.0539e-09	0.001765	75
5p12	chr5:32992360-50133343	C7	3.0539e-09	0.001765	75
5p12	chr5:32992360-50133343	C9	3.0539e-09	0.001765	75
5p12	chr5:32992360-50133343	CAPSL	3.0539e-09	0.001765	75
5p12	chr5:32992360-50133343	CARD6	3.0539e-09	0.001765	75
5p12	chr5:32992360-50133343	CCDC152	3.0539e-09	0.001765	75
5p12	chr5:32992360-50133343	CCL28	3.0539e-09	0.001765	75
5p12	chr5:32992360-50133343	DAB2	3.0539e-09	0.001765	75
5p12	chr5:32992360-50133343	DNAJC21	3.0539e-09	0.001765	75
5p12	chr5:32992360-50133343	EGFLAM	3.0539e-09	0.001765	75
5p12	chr5:32992360-50133343	EMB	3.0539e-09	0.001765	75
5p12	chr5:32992360-50133343	FBXO4	3.0539e-09	0.001765	75
5p12	chr5:32992360-50133343	FGF10	3.0539e-09	0.001765	75
5p12	chr5:32992360-50133343	FYB	3.0539e-09	0.001765	75
5p12	chr5:32992360-50133343	GDNF	3.0539e-09	0.001765	75
5p12	chr5:32992360-50133343	GHR	3.0539e-09	0.001765	75
5p12	chr5:32992360-50133343	HCN1	3.0539e-09	0.001765	75
5p12	chr5:32992360-50133343	HMGCS1	3.0539e-09	0.001765	75
5p12	chr5:32992360-50133343	IL7R	3.0539e-09	0.001765	75
5p12	chr5:32992360-50133343	LIFR	3.0539e-09	0.001765	75
5p12	chr5:32992360-50133343	LINC00603	3.0539e-09	0.001765	75
5p12	chr5:32992360-50133343	LINC00604	3.0539e-09	0.001765	75
5p12	chr5:32992360-50133343	LMBRD2	3.0539e-09	0.001765	75
5p12	chr5:32992360-50133343	MIR3650	3.0539e-09	0.001765	75
5p12	chr5:32992360-50133343	MIR580	3.0539e-09	0.001765	75
5p12	chr5:32992360-50133343	MROH2B	3.0539e-09	0.001765	75
5p12	chr5:32992360-50133343	MRPS30	3.0539e-09	0.001765	75
5p12	chr5:32992360-50133343	NADK2	3.0539e-09	0.001765	75
5p12	chr5:32992360-50133343	NIM1	3.0539e-09	0.001765	75
5p12	chr5:32992360-50133343	NIPBL	3.0539e-09	0.001765	75
5p12	chr5:32992360-50133343	NNT	3.0539e-09	0.001765	75
5p12	chr5:32992360-50133343	NUP155	3.0539e-09	0.001765	75
5p12	chr5:32992360-50133343	OSMR	3.0539e-09	0.001765	75
5p12	chr5:32992360-50133343	OXCT1	3.0539e-09	0.001765	75
5p12	chr5:32992360-50133343	PAIP1	3.0539e-09	0.001765	75
5p12	chr5:32992360-50133343	PARP8	3.0539e-09	0.001765	75
5p12	chr5:32992360-50133343	PLCXD3	3.0539e-09	0.001765	75
5p12	chr5:32992360-50133343	PRKAA1	3.0539e-09	0.001765	75
5p12	chr5:32992360-50133343	PRLR	3.0539e-09	0.001765	75
5p12	chr5:32992360-50133343	PTGER4	3.0539e-09	0.001765	75
5p12	chr5:32992360-50133343	RAD1	3.0539e-09	0.001765	75
5p12	chr5:32992360-50133343	RAI14	3.0539e-09	0.001765	75
5p12	chr5:32992360-50133343	RANBP3L	3.0539e-09	0.001765	75
5p12	chr5:32992360-50133343	RICTOR	3.0539e-09	0.001765	75
5p12	chr5:32992360-50133343	RN7SL37P	3.0539e-09	0.001765	75
5p12	chr5:32992360-50133343	RN7SL383P	3.0539e-09	0.001765	75
5p12	chr5:32992360-50133343	RNA5SP181	3.0539e-09	0.001765	75
5p12	chr5:32992360-50133343	RPL37	3.0539e-09	0.001765	75
5p12	chr5:32992360-50133343	RXFP3	3.0539e-09	0.001765	75
5p12	chr5:32992360-50133343	SEPP1	3.0539e-09	0.001765	75
5p12	chr5:32992360-50133343	SKP2	3.0539e-09	0.001765	75
5p12	chr5:32992360-50133343	SLC1A3	3.0539e-09	0.001765	75
5p12	chr5:32992360-50133343	SLC45A2	3.0539e-09	0.001765	75
5p12	chr5:32992360-50133343	SNORA57|ENSG00000212567.1	3.0539e-09	0.001765	75
5p12	chr5:32992360-50133343	SNORA63|ENSG00000199552.1	3.0539e-09	0.001765	75
5p12	chr5:32992360-50133343	SNORD72	3.0539e-09	0.001765	75
5p12	chr5:32992360-50133343	SPEF2	3.0539e-09	0.001765	75
5p12	chr5:32992360-50133343	TARS	3.0539e-09	0.001765	75
5p12	chr5:32992360-50133343	TTC23L	3.0539e-09	0.001765	75
5p12	chr5:32992360-50133343	TTC33	3.0539e-09	0.001765	75
5p12	chr5:32992360-50133343	U3|ENSG00000201368.1	3.0539e-09	0.001765	75
5p12	chr5:32992360-50133343	UGT3A1	3.0539e-09	0.001765	75
5p12	chr5:32992360-50133343	UGT3A2	3.0539e-09	0.001765	75
5p12	chr5:32992360-50133343	WDR70	3.0539e-09	0.001765	75
5p12	chr5:32992360-50133343	ZNF131	3.0539e-09	0.001765	75
5p15.33	chr5:1-1428010	AHRR	3.3442e-18	1.0187e-12	25
5p15.33	chr5:1-1428010	BRD9	3.3442e-18	1.0187e-12	25
5p15.33	chr5:1-1428010	C5orf55	3.3442e-18	1.0187e-12	25
5p15.33	chr5:1-1428010	CCDC127	3.3442e-18	1.0187e-12	25
5p15.33	chr5:1-1428010	CEP72	3.3442e-18	1.0187e-12	25
5p15.33	chr5:1-1428010	CLPTM1L	3.3442e-18	1.0187e-12	25
5p15.33	chr5:1-1428010	EXOC3	3.3442e-18	1.0187e-12	25
5p15.33	chr5:1-1428010	LRRC14B	3.3442e-18	1.0187e-12	25
5p15.33	chr5:1-1428010	MIR4456	3.3442e-18	1.0187e-12	25
5p15.33	chr5:1-1428010	MIR4457	3.3442e-18	1.0187e-12	25
5p15.33	chr5:1-1428010	MIR4635	3.3442e-18	1.0187e-12	25
5p15.33	chr5:1-1428010	NKD2	3.3442e-18	1.0187e-12	25
5p15.33	chr5:1-1428010	PDCD6	3.3442e-18	1.0187e-12	25
5p15.33	chr5:1-1428010	PLEKHG4B	3.3442e-18	1.0187e-12	25
5p15.33	chr5:1-1428010	SDHA	3.3442e-18	1.0187e-12	25
5p15.33	chr5:1-1428010	SLC12A7	3.3442e-18	1.0187e-12	25
5p15.33	chr5:1-1428010	SLC6A18	3.3442e-18	1.0187e-12	25
5p15.33	chr5:1-1428010	SLC6A19	3.3442e-18	1.0187e-12	25
5p15.33	chr5:1-1428010	SLC6A3	3.3442e-18	1.0187e-12	25
5p15.33	chr5:1-1428010	SLC9A3	3.3442e-18	1.0187e-12	25
5p15.33	chr5:1-1428010	TERT	3.3442e-18	1.0187e-12	25
5p15.33	chr5:1-1428010	TPPP	3.3442e-18	1.0187e-12	25
5p15.33	chr5:1-1428010	TRIP13	3.3442e-18	1.0187e-12	25
5p15.33	chr5:1-1428010	ZDHHC11	3.3442e-18	1.0187e-12	25
5p15.33	chr5:1-1428010	ZDHHC11B	3.3442e-18	1.0187e-12	25
6p12.1	chr6:54187909-56484757	BMP5	0.0022695	0.077239	8
6p12.1	chr6:54187909-56484757	COL21A1	0.0022695	0.077239	8
6p12.1	chr6:54187909-56484757	DST	0.0022695	0.077239	8
6p12.1	chr6:54187909-56484757	FAM83B	0.0022695	0.077239	8
6p12.1	chr6:54187909-56484757	GFRAL	0.0022695	0.077239	8
6p12.1	chr6:54187909-56484757	HCRTR2	0.0022695	0.077239	8
6p12.1	chr6:54187909-56484757	HMGCLL1	0.0022695	0.077239	8
6p12.1	chr6:54187909-56484757	TINAG	0.0022695	0.077239	8
6q12	chr6:63706479-65073682	EYS	0.00048569	0.0088629	5
6q12	chr6:63706479-65073682	FKBP1C	0.00048569	0.0088629	5
6q12	chr6:63706479-65073682	LGSN	0.00048569	0.0088629	5
6q12	chr6:63706479-65073682	PHF3	0.00048569	0.0088629	5
6q12	chr6:63706479-65073682	PTP4A1	0.00048569	0.0088629	5
7p11.2	chr7:54781785-55694877	EGFR	2.7945e-17	3.5196e-17	5
7p11.2	chr7:54781785-55694877	LANCL2	2.7945e-17	3.5196e-17	5
7p11.2	chr7:54781785-55694877	SEC61G	2.7945e-17	3.5196e-17	5
7p11.2	chr7:54781785-55694877	SNORA73|ENSG00000252054.1	2.7945e-17	3.5196e-17	5
7p11.2	chr7:54781785-55694877	VOPP1	2.7945e-17	3.5196e-17	5
7q21.2	chr7:91474555-93654751	AKAP9	0.00014412	0.0001592	24
7q21.2	chr7:91474555-93654751	ANKIB1	0.00014412	0.0001592	24
7q21.2	chr7:91474555-93654751	BET1	0.00014412	0.0001592	24
7q21.2	chr7:91474555-93654751	CALCR	0.00014412	0.0001592	24
7q21.2	chr7:91474555-93654751	CCDC132	0.00014412	0.0001592	24
7q21.2	chr7:91474555-93654751	CDK6	0.00014412	0.0001592	24
7q21.2	chr7:91474555-93654751	CYP51A1	0.00014412	0.0001592	24
7q21.2	chr7:91474555-93654751	FAM133B	0.00014412	0.0001592	24
7q21.2	chr7:91474555-93654751	GATAD1	0.00014412	0.0001592	24
7q21.2	chr7:91474555-93654751	GNG11	0.00014412	0.0001592	24
7q21.2	chr7:91474555-93654751	GNGT1	0.00014412	0.0001592	24
7q21.2	chr7:91474555-93654751	HEPACAM2	0.00014412	0.0001592	24
7q21.2	chr7:91474555-93654751	KRIT1	0.00014412	0.0001592	24
7q21.2	chr7:91474555-93654751	LRRD1	0.00014412	0.0001592	24
7q21.2	chr7:91474555-93654751	MIR4652	0.00014412	0.0001592	24
7q21.2	chr7:91474555-93654751	MIR489	0.00014412	0.0001592	24
7q21.2	chr7:91474555-93654751	MIR653	0.00014412	0.0001592	24
7q21.2	chr7:91474555-93654751	MTERF	0.00014412	0.0001592	24
7q21.2	chr7:91474555-93654751	PEX1	0.00014412	0.0001592	24
7q21.2	chr7:91474555-93654751	RBM48	0.00014412	0.0001592	24
7q21.2	chr7:91474555-93654751	RN7SL7P	0.00014412	0.0001592	24
7q21.2	chr7:91474555-93654751	SAMD9	0.00014412	0.0001592	24
7q21.2	chr7:91474555-93654751	SAMD9L	0.00014412	0.0001592	24
7q21.2	chr7:91474555-93654751	TFPI2	0.00014412	0.0001592	24
8p11.23	chr8:38170522-38247105	LETM2	1.2933e-82	1.2933e-82	2
8p11.23	chr8:38170522-38247105	WHSC1L1	1.2933e-82	1.2933e-82	2
8q24.21	chr8:128297257-128423649	CASC8	3.4304e-28	3.4304e-28	1
9p13.3	chr9:35109573-36060450	ARHGEF39	1.2335e-10	1.2335e-10	30
9p13.3	chr9:35109573-36060450	ATP8B5P	1.2335e-10	1.2335e-10	30
9p13.3	chr9:35109573-36060450	CA9	1.2335e-10	1.2335e-10	30
9p13.3	chr9:35109573-36060450	CCDC107	1.2335e-10	1.2335e-10	30
9p13.3	chr9:35109573-36060450	CD72	1.2335e-10	1.2335e-10	30
9p13.3	chr9:35109573-36060450	CREB3	1.2335e-10	1.2335e-10	30
9p13.3	chr9:35109573-36060450	FAM166B	1.2335e-10	1.2335e-10	30
9p13.3	chr9:35109573-36060450	FAM214B	1.2335e-10	1.2335e-10	30
9p13.3	chr9:35109573-36060450	FAM221B	1.2335e-10	1.2335e-10	30
9p13.3	chr9:35109573-36060450	GBA2	1.2335e-10	1.2335e-10	30
9p13.3	chr9:35109573-36060450	HINT2	1.2335e-10	1.2335e-10	30
9p13.3	chr9:35109573-36060450	HRCT1	1.2335e-10	1.2335e-10	30
9p13.3	chr9:35109573-36060450	LINC00961	1.2335e-10	1.2335e-10	30
9p13.3	chr9:35109573-36060450	MIR4667	1.2335e-10	1.2335e-10	30
9p13.3	chr9:35109573-36060450	MSMP	1.2335e-10	1.2335e-10	30
9p13.3	chr9:35109573-36060450	NPR2	1.2335e-10	1.2335e-10	30
9p13.3	chr9:35109573-36060450	OR13J1	1.2335e-10	1.2335e-10	30
9p13.3	chr9:35109573-36060450	OR2S2	1.2335e-10	1.2335e-10	30
9p13.3	chr9:35109573-36060450	RECK	1.2335e-10	1.2335e-10	30
9p13.3	chr9:35109573-36060450	RGP1	1.2335e-10	1.2335e-10	30
9p13.3	chr9:35109573-36060450	RMRP	1.2335e-10	1.2335e-10	30
9p13.3	chr9:35109573-36060450	RN7SL22P	1.2335e-10	1.2335e-10	30
9p13.3	chr9:35109573-36060450	RUSC2	1.2335e-10	1.2335e-10	30
9p13.3	chr9:35109573-36060450	SIT1	1.2335e-10	1.2335e-10	30
9p13.3	chr9:35109573-36060450	SPAG8	1.2335e-10	1.2335e-10	30
9p13.3	chr9:35109573-36060450	TESK1	1.2335e-10	1.2335e-10	30
9p13.3	chr9:35109573-36060450	TLN1	1.2335e-10	1.2335e-10	30
9p13.3	chr9:35109573-36060450	TMEM8B	1.2335e-10	1.2335e-10	30
9p13.3	chr9:35109573-36060450	TPM2	1.2335e-10	1.2335e-10	30
9p13.3	chr9:35109573-36060450	UNC13B	1.2335e-10	1.2335e-10	30
Xq28	chrX:147462113-155270560	ABCD1	0.08275	0.08275	142
Xq28	chrX:147462113-155270560	AFF2	0.08275	0.08275	142
Xq28	chrX:147462113-155270560	ARHGAP4	0.08275	0.08275	142
Xq28	chrX:147462113-155270560	ATP2B3	0.08275	0.08275	142
Xq28	chrX:147462113-155270560	ATP6AP1	0.08275	0.08275	142
Xq28	chrX:147462113-155270560	AVPR2	0.08275	0.08275	142
Xq28	chrX:147462113-155270560	BCAP31	0.08275	0.08275	142
Xq28	chrX:147462113-155270560	BGN	0.08275	0.08275	142
Xq28	chrX:147462113-155270560	BRCC3	0.08275	0.08275	142
Xq28	chrX:147462113-155270560	CD99L2	0.08275	0.08275	142
Xq28	chrX:147462113-155270560	CETN2	0.08275	0.08275	142
Xq28	chrX:147462113-155270560	CLIC2	0.08275	0.08275	142
Xq28	chrX:147462113-155270560	CMC4	0.08275	0.08275	142
Xq28	chrX:147462113-155270560	CNGA2	0.08275	0.08275	142
Xq28	chrX:147462113-155270560	CSAG1	0.08275	0.08275	142
Xq28	chrX:147462113-155270560	CSAG2	0.08275	0.08275	142
Xq28	chrX:147462113-155270560	CSAG3	0.08275	0.08275	142
Xq28	chrX:147462113-155270560	CSAG4	0.08275	0.08275	142
Xq28	chrX:147462113-155270560	CTAG1A	0.08275	0.08275	142
Xq28	chrX:147462113-155270560	CTAG1B	0.08275	0.08275	142
Xq28	chrX:147462113-155270560	CTAG2	0.08275	0.08275	142
Xq28	chrX:147462113-155270560	CXorf40A	0.08275	0.08275	142
Xq28	chrX:147462113-155270560	CXorf40B	0.08275	0.08275	142
Xq28	chrX:147462113-155270560	DKC1	0.08275	0.08275	142
Xq28	chrX:147462113-155270560	DNASE1L1	0.08275	0.08275	142
Xq28	chrX:147462113-155270560	DUSP9	0.08275	0.08275	142
Xq28	chrX:147462113-155270560	EMD	0.08275	0.08275	142
Xq28	chrX:147462113-155270560	F8	0.08275	0.08275	142
Xq28	chrX:147462113-155270560	F8A1	0.08275	0.08275	142
Xq28	chrX:147462113-155270560	F8A2	0.08275	0.08275	142
Xq28	chrX:147462113-155270560	F8A3	0.08275	0.08275	142
Xq28	chrX:147462113-155270560	FAM3A	0.08275	0.08275	142
Xq28	chrX:147462113-155270560	FAM50A	0.08275	0.08275	142
Xq28	chrX:147462113-155270560	FAM58A	0.08275	0.08275	142
Xq28	chrX:147462113-155270560	FATE1	0.08275	0.08275	142
Xq28	chrX:147462113-155270560	FLNA	0.08275	0.08275	142
Xq28	chrX:147462113-155270560	FUNDC2	0.08275	0.08275	142
Xq28	chrX:147462113-155270560	G6PD	0.08275	0.08275	142
Xq28	chrX:147462113-155270560	GAB3	0.08275	0.08275	142
Xq28	chrX:147462113-155270560	GABRA3	0.08275	0.08275	142
Xq28	chrX:147462113-155270560	GABRE	0.08275	0.08275	142
Xq28	chrX:147462113-155270560	GABRQ	0.08275	0.08275	142
Xq28	chrX:147462113-155270560	GDI1	0.08275	0.08275	142
Xq28	chrX:147462113-155270560	GPR50	0.08275	0.08275	142
Xq28	chrX:147462113-155270560	H2AFB1	0.08275	0.08275	142
Xq28	chrX:147462113-155270560	H2AFB2	0.08275	0.08275	142
Xq28	chrX:147462113-155270560	H2AFB3	0.08275	0.08275	142
Xq28	chrX:147462113-155270560	HAUS7	0.08275	0.08275	142
Xq28	chrX:147462113-155270560	HCFC1	0.08275	0.08275	142
Xq28	chrX:147462113-155270560	HMGB3	0.08275	0.08275	142
Xq28	chrX:147462113-155270560	HSFX1	0.08275	0.08275	142
Xq28	chrX:147462113-155270560	HSFX2	0.08275	0.08275	142
Xq28	chrX:147462113-155270560	IDH3G	0.08275	0.08275	142
Xq28	chrX:147462113-155270560	IDS	0.08275	0.08275	142
Xq28	chrX:147462113-155270560	IKBKG	0.08275	0.08275	142
Xq28	chrX:147462113-155270560	IL9R|ENSG00000124334.12	0.08275	0.08275	142
Xq28	chrX:147462113-155270560	IRAK1	0.08275	0.08275	142
Xq28	chrX:147462113-155270560	L1CAM	0.08275	0.08275	142
Xq28	chrX:147462113-155270560	LAGE3	0.08275	0.08275	142
Xq28	chrX:147462113-155270560	LCA10	0.08275	0.08275	142
Xq28	chrX:147462113-155270560	LINC00893	0.08275	0.08275	142
Xq28	chrX:147462113-155270560	LINC00894	0.08275	0.08275	142
Xq28	chrX:147462113-155270560	MAGEA1	0.08275	0.08275	142
Xq28	chrX:147462113-155270560	MAGEA10	0.08275	0.08275	142
Xq28	chrX:147462113-155270560	MAGEA11	0.08275	0.08275	142
Xq28	chrX:147462113-155270560	MAGEA12	0.08275	0.08275	142
Xq28	chrX:147462113-155270560	MAGEA2	0.08275	0.08275	142
Xq28	chrX:147462113-155270560	MAGEA2B	0.08275	0.08275	142
Xq28	chrX:147462113-155270560	MAGEA3	0.08275	0.08275	142
Xq28	chrX:147462113-155270560	MAGEA4	0.08275	0.08275	142
Xq28	chrX:147462113-155270560	MAGEA6	0.08275	0.08275	142
Xq28	chrX:147462113-155270560	MAGEA8	0.08275	0.08275	142
Xq28	chrX:147462113-155270560	MAGEA9	0.08275	0.08275	142
Xq28	chrX:147462113-155270560	MAGEA9B	0.08275	0.08275	142
Xq28	chrX:147462113-155270560	MAMLD1	0.08275	0.08275	142
Xq28	chrX:147462113-155270560	MECP2	0.08275	0.08275	142
Xq28	chrX:147462113-155270560	MIR2114	0.08275	0.08275	142
Xq28	chrX:147462113-155270560	MIR224	0.08275	0.08275	142
Xq28	chrX:147462113-155270560	MIR4330	0.08275	0.08275	142
Xq28	chrX:147462113-155270560	MIR452	0.08275	0.08275	142
Xq28	chrX:147462113-155270560	MIR718	0.08275	0.08275	142
Xq28	chrX:147462113-155270560	MIR767	0.08275	0.08275	142
Xq28	chrX:147462113-155270560	MPP1	0.08275	0.08275	142
Xq28	chrX:147462113-155270560	MTCP1	0.08275	0.08275	142
Xq28	chrX:147462113-155270560	MTM1	0.08275	0.08275	142
Xq28	chrX:147462113-155270560	MTMR1	0.08275	0.08275	142
Xq28	chrX:147462113-155270560	NAA10	0.08275	0.08275	142
Xq28	chrX:147462113-155270560	NSDHL	0.08275	0.08275	142
Xq28	chrX:147462113-155270560	OPN1LW	0.08275	0.08275	142
Xq28	chrX:147462113-155270560	OPN1MW	0.08275	0.08275	142
Xq28	chrX:147462113-155270560	OPN1MW2	0.08275	0.08275	142
Xq28	chrX:147462113-155270560	PASD1	0.08275	0.08275	142
Xq28	chrX:147462113-155270560	PDZD4	0.08275	0.08275	142
Xq28	chrX:147462113-155270560	PLXNA3	0.08275	0.08275	142
Xq28	chrX:147462113-155270560	PLXNB3	0.08275	0.08275	142
Xq28	chrX:147462113-155270560	PNCK	0.08275	0.08275	142
Xq28	chrX:147462113-155270560	PNMA3	0.08275	0.08275	142
Xq28	chrX:147462113-155270560	PNMA5	0.08275	0.08275	142
Xq28	chrX:147462113-155270560	PNMA6A	0.08275	0.08275	142
Xq28	chrX:147462113-155270560	PNMA6B	0.08275	0.08275	142
Xq28	chrX:147462113-155270560	PNMA6C	0.08275	0.08275	142
Xq28	chrX:147462113-155270560	PNMA6D	0.08275	0.08275	142
Xq28	chrX:147462113-155270560	PRRG3	0.08275	0.08275	142
Xq28	chrX:147462113-155270560	RAB39B	0.08275	0.08275	142
Xq28	chrX:147462113-155270560	RENBP	0.08275	0.08275	142
Xq28	chrX:147462113-155270560	RN7SKP267	0.08275	0.08275	142
Xq28	chrX:147462113-155270560	RN7SL190P	0.08275	0.08275	142
Xq28	chrX:147462113-155270560	RN7SL667P	0.08275	0.08275	142
Xq28	chrX:147462113-155270560	RN7SL687P	0.08275	0.08275	142
Xq28	chrX:147462113-155270560	RN7SL697P	0.08275	0.08275	142
Xq28	chrX:147462113-155270560	RN7SL742P	0.08275	0.08275	142
Xq28	chrX:147462113-155270560	RPL10	0.08275	0.08275	142
Xq28	chrX:147462113-155270560	SLC10A3	0.08275	0.08275	142
Xq28	chrX:147462113-155270560	SLC6A8	0.08275	0.08275	142
Xq28	chrX:147462113-155270560	SMIM9	0.08275	0.08275	142
Xq28	chrX:147462113-155270560	SNORA36A	0.08275	0.08275	142
Xq28	chrX:147462113-155270560	SNORA56	0.08275	0.08275	142
Xq28	chrX:147462113-155270560	SNORA70|ENSG00000207165.1	0.08275	0.08275	142
Xq28	chrX:147462113-155270560	SNORD36|ENSG00000251846.1	0.08275	0.08275	142
Xq28	chrX:147462113-155270560	SPRY3|ENSG00000168939.6	0.08275	0.08275	142
Xq28	chrX:147462113-155270560	SRPK3	0.08275	0.08275	142
Xq28	chrX:147462113-155270560	SSR4	0.08275	0.08275	142
Xq28	chrX:147462113-155270560	TAZ	0.08275	0.08275	142
Xq28	chrX:147462113-155270560	TEX28	0.08275	0.08275	142
Xq28	chrX:147462113-155270560	TEX28P1	0.08275	0.08275	142
Xq28	chrX:147462113-155270560	TEX28P2	0.08275	0.08275	142
Xq28	chrX:147462113-155270560	TKTL1	0.08275	0.08275	142
Xq28	chrX:147462113-155270560	TMEM185A	0.08275	0.08275	142
Xq28	chrX:147462113-155270560	TMEM187	0.08275	0.08275	142
Xq28	chrX:147462113-155270560	TMLHE	0.08275	0.08275	142
Xq28	chrX:147462113-155270560	TREX2	0.08275	0.08275	142
Xq28	chrX:147462113-155270560	U3|ENSG00000253009.1	0.08275	0.08275	142
Xq28	chrX:147462113-155270560	UBL4A	0.08275	0.08275	142
Xq28	chrX:147462113-155270560	VAMP7|ENSG00000124333.10	0.08275	0.08275	142
Xq28	chrX:147462113-155270560	VBP1	0.08275	0.08275	142
Xq28	chrX:147462113-155270560	VMA21	0.08275	0.08275	142
Xq28	chrX:147462113-155270560	WASH6P|ENSG00000182484.10	0.08275	0.08275	142
Xq28	chrX:147462113-155270560	WASIR1|ENSG00000185203.7	0.08275	0.08275	142
Xq28	chrX:147462113-155270560	ZFP92	0.08275	0.08275	142
Xq28	chrX:147462113-155270560	ZNF185	0.08275	0.08275	142
Xq28	chrX:147462113-155270560	ZNF275	0.08275	0.08275	142
Xq28	chrX:147462113-155270560	snoU13|ENSG00000239037.1	0.08275	0.08275	142

## Sheet: Supplementary Table S6
Supplementary Table S6. Summary of recurrent amplification peaks in LUSC.
cytoband	peak_range	q_value	residual_q_value	n_genes_in_amplicon	rep_gene	example_genes_cgc_first	example_genes_alpha
11q13.3	chr11:69699947-70248899	5.606e-77	5.606e-77	5	FADD	FADD, ANO1, CTTN	ANO1, CTTN, FADD
12p13.33	chr12:1-3480534	0.0059474	0.0059474	32	ERC1	ERC1, KDM5A, ADIPOR2	ADIPOR2, B4GALNT3, CACNA1C
12q15	chr12:67206671-71365953	0.00092392	0.00092392	26	MDM2	MDM2, PTPRB, RAP1B	BEST3, CAND1, CCT2
13q34	chr13:113773700-114847012	0.0083174	0.0083174	20	ADPRHL1	ADPRHL1, ATP4B, CUL4A	ADPRHL1, ATP4B, CUL4A
14q13.3	chr14:36625634-38262673	0.0075183	0.023379	14	FOXA1	FOXA1, DPPA3P2, LINC00609	DPPA3P2, FOXA1, LINC00609
14q32.33	chr14:98935959-107349540	0.064655	0.20759	180	AKT1	AKT1, BCL11B, HSP90AA1	ADAM6, ADSSL1, AHNAK2
15q26.3	chr15:98033377-102531392	8.9503e-05	8.9503e-05	38	ADAMTS17	ADAMTS17, ALDH1A3, ARRDC4	ADAMTS17, ALDH1A3, ARRDC4
17q25.1	chr17:70468942-76301198	0.001059	0.001059	122	H3F3B	H3F3B, SEPT9, SRSF2	AANAT, ACOX1, AFMID
18p11.32	chr18:1-923766	0.19322	0.19322	12	ADCYAP1	ADCYAP1, C18orf56, CETN1	ADCYAP1, C18orf56, CETN1
18q11.2	chr18:23753292-24419705	0.0018911	0.0018911	5	KCTD1	KCTD1, PSMA8, TAF4B	KCTD1, PSMA8, TAF4B
19q12	chr19:30287570-30465652	5.1112e-16	3.258e-07	2	CCNE1	CCNE1, URI1	CCNE1, URI1
19q13.2	chr19:38271451-39302021	5.9091e-25	2.6275e-10	25	ACTN4	ACTN4, C19orf33, CAPN12	ACTN4, C19orf33, CAPN12
1q21.2	chr1:120523956-153556563	1.6618e-06	1.6618e-06	210	ARNT	ARNT, BCL9, MLLT11	ACP6, ADAMTSL4, ANKRD20A12P
20q11.21	chr20:26197900-30564096	1.8626e-05	1.8626e-05	26	BCL2L1	BCL2L1, COX4I2, DEFB115	BCL2L1, COX4I2, DEFB115
22q11.21	chr22:18613558-22141228	2.9109e-05	2.9109e-05	100	CLTCL1	CLTCL1, DGCR8, LZTR1	AIFM3, ARVCF, BCRP2
2p16.1	chr2:60529126-61267829	6.5608e-17	6.5608e-17	9	BCL11A	BCL11A, REL, MIR4432	BCL11A, MIR4432, PAPOLG
2q31.2	chr2:178083264-178154838	3.7284e-05	3.7284e-05	3	NFE2L2	NFE2L2, HNRNPA3, MIR3128	HNRNPA3, MIR3128, NFE2L2
3q26.33	chr3:181401404-182481981	6.2505e-200	6.2505e-200	4	SOX2	SOX2, RN7SKP265, RN7SL703P	RN7SKP265, RN7SL703P, RNA5SP150
4q12	chr4:56246865-56507740	4.8768e-18	4.8768e-18	5	CLOCK	CLOCK, NMU, PDCL2	CLOCK, NMU, PDCL2
5p12	chr5:32992360-50133343	3.0539e-09	0.001765	75	IL7R	IL7R, LIFR, RICTOR	ADAMTS12, AGXT2, AMACR
5p15.33	chr5:1-1428010	3.3442e-18	1.0187e-12	25	SDHA	SDHA, TERT, AHRR	AHRR, BRD9, C5orf55
6p12.1	chr6:54187909-56484757	0.0022695	0.077239	8	BMP5	BMP5, COL21A1, DST	BMP5, COL21A1, DST
6q12	chr6:63706479-65073682	0.00048569	0.0088629	5	EYS	EYS, FKBP1C, LGSN	EYS, FKBP1C, LGSN
7p11.2	chr7:54781785-55694877	2.7945e-17	3.5196e-17	5	EGFR	EGFR, LANCL2, SEC61G	EGFR, LANCL2, SEC61G
7q21.2	chr7:91474555-93654751	0.00014412	0.0001592	24	AKAP9	AKAP9, CDK6, ANKIB1	AKAP9, ANKIB1, BET1
8p11.23	chr8:38170522-38247105	1.2933e-82	1.2933e-82	2	LETM2	LETM2, WHSC1L1	LETM2, WHSC1L1
8q24.21	chr8:128297257-128423649	3.4304e-28	3.4304e-28	1	CASC8	CASC8	CASC8
9p13.3	chr9:35109573-36060450	1.2335e-10	1.2335e-10	30	ARHGEF39	ARHGEF39, ATP8B5P, CA9	ARHGEF39, ATP8B5P, CA9
Xq28	chrX:147462113-155270560	0.08275	0.08275	142	ATP2B3	ATP2B3, FLNA, MTCP1	ABCD1, AFF2, ARHGAP4
